# Supplementary material for: Material category of visual objects computed from specular image structure
Source: Nat Hum Behav. 2023 Jun 29;7(7):1152–69. doi: 10.1038/s41562-023-01601-0 (PMC10365995; doi:10.1038/s41562-023-01601-0)
Supplement: Supplementary file 4 — Statistical source data for Supplementary Fig. 2. [file 41562_2023_1601_MOESM4_ESM.xlsx]

## Sheet: Panel A left
	Ppt. 1	Ppt. 2	Ppt. 3	Ppt. 4	Ppt. 5	Ppt. 6	Ppt. 7	Ppt. 8	Ppt. 9	Ppt. 10	Ppt. 11	Ppt. 12	Ppt. 13	Ppt. 14	Ppt. 15
Foil (7)	4		4	7	18			10					1	1
Copper (7)			1	1		7		11		1		5	1
Chalk (7)		6	6	1					1			7	7	1
Silk (8)	3		11	7	14		9		3	11		1
Velvet (9)	3	24	9	1	30	14			12	6			15
Silver (9)	1	1		1		4		10	2	2	11	4
Chrome (9)			1	2				7	2	1		4	4	2	6
Modeling clay/play-doh (10)	11	16	24			9			2		19	2	19	7	1
Iron (10)		9	8	3	1	13	3		19	15	1	1
Fabric (10)	15		3	18	1	3	20	14	2	5			3
Rubber (11)	51		30	36		19	24			56	56	17	33	2	1
Bronze (11)		3	7	3	6	7	1	7		7			6	10	5
Metal (12)	17	60	8	28	2		23	2	1	7	3		10		52
Wax (13)	22	49	13	25		1	5	30	42	17		34	16	24	8
Soap (13)	38	12	7	13		32	12	5	17		26	9	25	80	17
Pearl/mother of pearl/bath pearl (13)		7	4	3	4	4	2		4	7	43	9	1	10	2
Chocolate (13)	27	2	7	9	33		14	3	18		10	16	12	24	8
Ceramic (13)	10	33	23	19	7		13	4	34	55	2	3		1	38
Stone (14)	1	3	15		9	11	16	5	2	7	20	13	2	1	37
Plastic (14)	71	68	35	28	16	13	23	17	50	41	28	21	2		67
Gold (14)	5	21		14	2	8	4	48	11	17	2	13	5	4	8
Porcelain (15)	41	34	20	19	18	23	13	35	25	45	63	33	13	46	37

## Sheet: Panel A middle
	Ppt1	Ppt2	Ppt3	Ppt4	Ppt5	Ppt6	Ppt7	Ppt8	Ppt9	Ppt10	Ppt11	Ppt12	Ppt13	Ppt14	Ppt15
Mud (3)					1	5						8
Milk (3)								20			2	1
Marble (3)					25			3				4
Honey (3)				2				5				7
Gelatine (3)			3			3		1
Enamel (3)				8	8		1
Candy (3)	21					3							5
Beeswax (3)						10		3						31
Alloy (3)						4	14			14
Wood (4)			1			6						2	1
Stoneware (4	20		4			2				2
Plaster (4)				8		1			9				5
Glass (4)	14			27		1					7
Coal (4)			3				2					9		1
Cement (4)		1		6					1						1
Slime (5)	8					6	32	1			1
Clay (5)		1		9		1				1			23
Caramel (5)	13					6						9	11	21
Steel (6)			4	6		3				1	1	2
Latex (6)				1	1	6	3			2			42
Brass (6)	21			5		4			8				4	2
Aluminium (6)			3	7						5		1	2	2

## Sheet: Panel A right
	Ppt1	Ppt2	Ppt3	Ppt4	Ppt5	Ppt6	Ppt7	Ppt8	Ppt9	Ppt10	Ppt11	Ppt12	Ppt13	Ppt14	Ppt15
Zinc (2)			1							1
Tin (2)						3									1
Soil (2)						6						1
Silicon (2)						15					1
Sandstone (2)						1						3
PVC (2)													2		1
Platinum (2)						7		5
Plastic paper (2)			3	1
Paper from helium balloons (2)			1						3
Paper (2)	4		1
Oil (2)						3						8
Nylon (2)			2	1
Mineral (2)							4								1
Leather (2)		9	23
Lead (2)				7		1
Ivory (2)										2		1
Full-cream milk chocolate (2)								1					1
Frosted glass (2)											1	3
Caoutchouc (2)			1	2
Balloon (2)			15			5

## Sheet: Panel B
	Ppt. 1	Ppt. 2	Ppt. 3	Ppt. 4	Ppt. 5	Ppt. 6	Ppt. 7	Ppt. 8	Ppt. 9	Ppt. 10	Ppt. 11	Ppt. 12	Ppt. 13	Ppt. 14	Ppt. 15
Filled with air (2)	1					1
Filled with sand (2)			3							1
Sanded (2)				2		1
Foiled (2)									2				2
Not glazed/varnished (2)			2			6
Liquid/wet/melting (5)				4	21	4	7		12
Polished (6)		15		1		10		1			8		1
Coated/covered (8)				16		15	32		4	1		9	2		1
Painted (8)				8	40	1	21					10	55	5	41
Glazed/varnished/transparent coat (12)			10	84	93	50	32		50	112	91	4	2	80	15

## Sheet: Panel C
	Ppt. 1	Ppt. 2	Ppt. 3	Ppt. 4	Ppt. 5	Ppt. 6	Ppt. 7	Ppt. 8	Ppt. 9	Ppt. 10	Ppt. 11	Ppt. 12	Ppt. 13	Ppt. 14	Ppt. 15
Number of category terms	24	21	40	43	20	45	24	36	22	30	20	37	30	19	18
