# Supplementary material for: Material category of visual objects computed from specular image structure
Source: Nat Hum Behav. 2023 Jun 29;7(7):1152–69. doi: 10.1038/s41562-023-01601-0 (PMC10365995; doi:10.1038/s41562-023-01601-0)
Supplement: Supplementary file 5 — Statistical source data for Supplementary Fig. 3. [file 41562_2023_1601_MOESM5_ESM.xlsx]

## Sheet: Table 1
	Ppt. 1	Ppt. 2	Ppt. 3	Ppt. 4	Ppt. 5	Ppt. 6	Ppt. 7	Ppt. 8	Ppt. 9	Ppt. 10	Ppt. 11	Ppt. 12	Ppt. 13	Ppt. 14	Ppt. 15
Thin				1		1
Slimy						5	6
See-through				1		1
Pressed						2						3
Pale					1			4
Milky								11				1
Massive						3					10
Light				1							2
Heavy						2					7
Grey						1		43
Green						1		5
Fragile						1					3
Fluffy					1	1
Dirty								2			1
Cold					30						3
Brown						1		17
Bendable						12					6
Shiny					24	7	6
Rough				1	5		3
Golden								30		2	1
Gleamy				7				1			1
Cheap							1	1			10
Black						6		2					1
Yellow						5		24		2			2
White						3		2		1				1
Smooth					36	2			1						1
Coloured			1	12		8					5
Hard				3	15	13	1				6
Metallic							13	1	8	41	20	1
Glossy					28	31		19	3		42	2
Soft				4	42	37	10			6	2				1
Dark				1	1	1		4	1	1			2		1
Matte				4	11	45		2		23	117	2	7	1
