# Supplementary material for: Material category of visual objects computed from specular image structure
Source: Nat Hum Behav. 2023 Jun 29;7(7):1152–69. doi: 10.1038/s41562-023-01601-0 (PMC10365995; doi:10.1038/s41562-023-01601-0)
Supplement: Supplementary file 6 — Statistical source data for Supplementary Fig. 4. [file 41562_2023_1601_MOESM6_ESM.xlsx]

## Sheet: SUPP_FIG_4
Labels	Aluminium	Brass	Bronze	Caramel	Ceramic	Chalk	Chrome	Clay	Copper	Fabric	Gold	Iron	Latex	Metal	Playdoh	Plastic	Porcelain	Silk	Silver	Slime	Soap	Steel	Stone	Velvet	Wax	Chocolate	Foil	PearlBathPearlMOP	Rubber
Aluminium	1	0.013309	0.061256	-0.060729	-0.15831	-0.050329	0.52798	-0.075298	-0.027466	-0.026275	-0.036678	0.36228	0.067276	0.37279	-0.10073	-0.1295	-0.10937	-0.052675	0.67332	-0.036599	-0.090791	0.22803	-0.077183	-0.020128	-0.13262	-0.030765	0.015451	0.032251	-0.1533
Brass	0.013309	1	0.61002	-0.08766	-0.18216	-0.072649	0.13469	-0.10869	0.58748	0.033445	0.29119	0.016346	-0.10504	0.38017	-0.096731	-0.2231	-0.14062	0.065476	-0.049753	-0.074442	-0.16159	-0.017098	-0.08655	-0.013927	-0.18871	0.04788	0.36072	-0.059551	-0.1502
Bronze	0.061256	0.61002	1	-0.09555	-0.18633	-0.079188	0.060003	-0.10373	0.6524	0.058278	0.28792	-0.040649	-0.065698	0.33927	-0.095742	-0.23669	-0.14114	0.074975	-0.032515	-0.095798	-0.18616	-0.049854	-0.14788	0.011795	-0.21638	0.19668	0.20333	-0.10078	-0.15026
Caramel	-0.060729	-0.08766	-0.09555	1	0.0097928	-0.075341	-0.071182	-0.11272	-0.041115	-0.092434	0.018302	-0.095859	0.19249	-0.058959	-0.11378	0.069714	-0.054355	-0.024262	-0.048929	0.19176	-0.12043	-0.063768	-0.15099	-0.079437	0.07052	-0.11237	-0.071492	0.066899	-0.031958
Ceramic	-0.15831	-0.18216	-0.18633	0.0097928	1	-0.022613	-0.13559	0.062099	-0.16121	-0.21846	-0.17783	-0.18115	0.20544	-0.26296	-0.15785	-0.2041	0.57481	-0.11533	-0.14083	0.20471	-0.03156	-0.11168	0.040959	-0.2262	-0.11446	-0.13041	-0.13785	0.15394	-0.15968
Chalk	-0.050329	-0.072649	-0.079188	-0.075341	-0.022613	1	-0.058993	0.13023	-0.068149	-0.071041	-0.091006	-0.05918	-0.11621	-0.1402	0.13946	-0.11572	-0.040728	-0.084739	-0.06488	-0.083654	0.38848	-0.052848	0.21019	-0.072174	0.072639	-0.083652	-0.074934	-0.050457	0.10156
Chrome	0.52798	0.13469	0.060003	-0.071182	-0.13559	-0.058993	1	-0.088259	0.0022202	-0.038445	-0.076099	0.5376	-0.035452	0.43396	-0.11807	-0.19287	-0.13513	-0.054793	0.54112	-0.060017	-0.097012	0.46963	-0.11727	-0.048221	-0.1493	0.037354	-0.0094812	-0.02756	-0.16228
Clay	-0.075298	-0.10869	-0.10373	-0.11272	0.062099	0.13023	-0.088259	1	-0.10196	-0.086392	-0.1167	-0.068616	-0.10071	-0.21518	0.10149	-0.019622	-0.026535	-0.060473	-0.076267	0.044364	0.14825	-0.079066	0.27117	-0.0067927	0.14609	-0.13346	-0.11211	-0.078673	0.22001
Copper	-0.027466	0.58748	0.6524	-0.041115	-0.16121	-0.068149	0.0022202	-0.10196	1	0.090132	0.34213	-0.039197	-0.057655	0.30344	-0.086795	-0.18428	-0.1419	0.079947	-0.070812	-0.018879	-0.13461	-0.05768	-0.085508	0.0049554	-0.18443	0.064985	0.24155	-0.074861	-0.10796
Fabric	-0.026275	0.033445	0.058278	-0.092434	-0.21846	-0.071041	-0.038445	-0.086392	0.090132	1	-0.027451	-0.018976	-0.15003	-0.057901	-0.059903	-0.16197	-0.18699	0.65895	-0.0016936	-0.14155	-0.023968	0.11263	-0.031585	0.69166	-0.12828	-0.023752	-0.068598	-0.11339	-0.12028
Gold	-0.036678	0.29119	0.28792	0.018302	-0.17783	-0.091006	-0.076099	-0.1167	0.34213	-0.027451	1	-0.10522	-0.061594	0.25064	-0.1435	-0.0025634	-0.12722	-0.025818	-0.090185	-0.051473	-0.18322	-0.077026	-0.16177	-0.06691	-0.15987	-0.099885	0.68239	-0.058316	-0.16433
Iron	0.36228	0.016346	-0.040649	-0.095859	-0.18115	-0.05918	0.5376	-0.068616	-0.039197	-0.018976	-0.10522	1	0.001289	0.50769	-0.11623	-0.11367	-0.14946	-0.053745	0.57897	-0.060824	-0.084603	0.44478	-0.037854	-0.052782	-0.17436	0.013225	-0.013334	-0.064754	-0.16179
Latex	0.067276	-0.10504	-0.065698	0.19249	0.20544	-0.11621	-0.035452	-0.10071	-0.057655	-0.15003	-0.061594	0.001289	1	0.1219	-0.19107	-0.027855	0.19167	-0.10523	0.043912	0.24146	-0.27152	-0.098363	-0.1484	-0.16056	-0.19305	0.087054	-0.012089	0.037912	-0.26359
Metal	0.37279	0.38017	0.33927	-0.058959	-0.26296	-0.1402	0.43396	-0.21518	0.30344	-0.057901	0.25064	0.50769	0.1219	1	-0.21874	-0.21721	-0.21575	-0.091954	0.40499	-0.055719	-0.27357	0.27077	-0.15692	-0.13617	-0.3509	0.18943	0.25162	-0.044521	-0.32276
Playdoh	-0.10073	-0.096731	-0.095742	-0.11378	-0.15785	0.13946	-0.11807	0.10149	-0.086795	-0.059903	-0.1435	-0.11623	-0.19107	-0.21874	1	0.15667	-0.23109	-0.04965	-0.10329	-0.18647	0.23684	-0.059955	0.24668	-0.083433	0.20123	-0.10889	-0.14141	-0.14455	0.55677
Plastic	-0.1295	-0.2231	-0.23669	0.069714	-0.2041	-0.11572	-0.19287	-0.019622	-0.18428	-0.16197	-0.0025634	-0.11367	-0.027855	-0.21721	0.15667	1	-0.21029	-0.16021	-0.090463	-0.085509	0.14494	-0.079597	-0.12524	-0.15654	0.24286	-0.16875	-0.037551	-0.01507	0.22893
Porcelain	-0.10937	-0.14062	-0.14114	-0.054355	0.57481	-0.040728	-0.13513	-0.026535	-0.1419	-0.18699	-0.12722	-0.14946	0.19167	-0.21575	-0.23109	-0.21029	1	-0.11284	-0.13129	0.21002	-0.20616	-0.12445	-0.028529	-0.20772	-0.241	-0.17985	-0.071907	0.23314	-0.23824
Silk	-0.052675	0.065476	0.074975	-0.024262	-0.11533	-0.084739	-0.054793	-0.060473	0.079947	0.65895	-0.025818	-0.053745	-0.10523	-0.091954	-0.04965	-0.16021	-0.11284	1	-0.032086	-0.11399	-0.031107	0.024813	-0.088053	0.69596	-0.1361	-0.044213	-0.090872	-0.034447	-0.15465
Silver	0.67332	-0.049753	-0.032515	-0.048929	-0.14083	-0.06488	0.54112	-0.076267	-0.070812	-0.0016936	-0.090185	0.57897	0.043912	0.40499	-0.10329	-0.090463	-0.13129	-0.032086	1	-0.05729	-0.078149	0.26003	-0.10967	0.0047177	-0.14423	-0.021416	0.044363	0.0059392	-0.16081
Slime	-0.036599	-0.074442	-0.095798	0.19176	0.20471	-0.083654	-0.060017	0.044364	-0.018879	-0.14155	-0.051473	-0.060824	0.24146	-0.055719	-0.18647	-0.085509	0.21002	-0.11399	-0.05729	1	-0.24721	-0.087842	-0.053355	-0.14339	-0.028773	-0.016812	0.054672	0.055816	-0.08221
Soap	-0.090791	-0.16159	-0.18616	-0.12043	-0.03156	0.38848	-0.097012	0.14825	-0.13461	-0.023968	-0.18322	-0.084603	-0.27152	-0.27357	0.23684	0.14494	-0.20616	-0.031107	-0.078149	-0.24721	1	-0.0042947	0.12714	-0.0016588	0.38703	-0.21898	-0.23993	-0.16393	0.2485
Steel	0.22803	-0.017098	-0.049854	-0.063768	-0.11168	-0.052848	0.46963	-0.079066	-0.05768	0.11263	-0.077026	0.44478	-0.098363	0.27077	-0.059955	-0.079597	-0.12445	0.024813	0.26003	-0.087842	-0.0042947	1	-0.01376	-0.0018084	-0.085459	0.0032684	-0.039997	-0.035287	-0.16697
Stone	-0.077183	-0.08655	-0.14788	-0.15099	0.040959	0.21019	-0.11727	0.27117	-0.085508	-0.031585	-0.16177	-0.037854	-0.1484	-0.15692	0.24668	-0.12524	-0.028529	-0.088053	-0.10967	-0.053355	0.12714	-0.01376	1	0.042884	-0.058032	-0.017347	-0.087036	-0.062354	0.048268
Velvet	-0.020128	-0.013927	0.011795	-0.079437	-0.2262	-0.072174	-0.048221	-0.0067927	0.0049554	0.69166	-0.06691	-0.052782	-0.16056	-0.13617	-0.083433	-0.15654	-0.20772	0.69596	0.0047177	-0.14339	-0.0016588	-0.0018084	0.042884	1	-0.074324	-0.033748	-0.097824	-0.049459	-0.083994
Wax	-0.13262	-0.18871	-0.21638	0.07052	-0.11446	0.072639	-0.1493	0.14609	-0.18443	-0.12828	-0.15987	-0.17436	-0.19305	-0.3509	0.20123	0.24286	-0.241	-0.1361	-0.14423	-0.028773	0.38703	-0.085459	-0.058032	-0.074324	1	-0.22066	-0.1941	-0.15678	0.4571
Chocolate	-0.030765	0.04788	0.19668	-0.11237	-0.13041	-0.083652	0.037354	-0.13346	0.064985	-0.023752	-0.099885	0.013225	0.087054	0.18943	-0.10889	-0.16875	-0.17985	-0.044213	-0.021416	-0.016812	-0.21898	0.0032684	-0.017347	-0.033748	-0.22066	1	-0.038902	-0.13277	-0.21245
Foil	0.015451	0.36072	0.20333	-0.071492	-0.13785	-0.074934	-0.0094812	-0.11211	0.24155	-0.068598	0.68239	-0.013334	-0.012089	0.25162	-0.14141	-0.037551	-0.071907	-0.090872	0.044363	0.054672	-0.23993	-0.039997	-0.087036	-0.097824	-0.1941	-0.038902	1	0.00063809	-0.17678
PearlBathPearlMOP	0.032251	-0.059551	-0.10078	0.066899	0.15394	-0.050457	-0.02756	-0.078673	-0.074861	-0.11339	-0.058316	-0.064754	0.037912	-0.044521	-0.14455	-0.01507	0.23314	-0.034447	0.0059392	0.055816	-0.16393	-0.035287	-0.062354	-0.049459	-0.15678	-0.13277	0.00063809	1	-0.22831
Rubber	-0.1533	-0.1502	-0.15026	-0.031958	-0.15968	0.10156	-0.16228	0.22001	-0.10796	-0.12028	-0.16433	-0.16179	-0.26359	-0.32276	0.55677	0.22893	-0.23824	-0.15465	-0.16081	-0.08221	0.2485	-0.16697	0.048268	-0.083994	0.4571	-0.21245	-0.17678	-0.22831	1
