# Supplementary material for: Material category of visual objects computed from specular image structure
Source: Nat Hum Behav. 2023 Jun 29;7(7):1152–69. doi: 10.1038/s41562-023-01601-0 (PMC10365995; doi:10.1038/s41562-023-01601-0)
Supplement: Supplementary file 7 — Statistical source data for Supplementary Fig. 6. [file 41562_2023_1601_MOESM7_ESM.xlsx]

## Sheet: Sheet1
Categories	Velvet/silk	Glazed porc.	Glazed ceram.	Porc./sto./chal.	Clay/playdoh	Latex/rubber	Wax/soap	Pearl	Plastic	Bras./bro./cop.	Gold metals	Ste./ir./chr. (unpol.)	Ste./ir./chr. (pol.)	Silver/alum.	Foil	Choc. (solid)	Choc./car. (melted)	Paint/slime (wet)
Velvet/silk	1	-0.14638	-0.24698	-0.12052	-0.093805	-0.21769	-0.2069	0.029625	-0.17838	0.034358	0.049256	0.045958	-0.058126	0.011952	0.039452	-0.074683	-0.12794	-0.17802
Glazed porc.	-0.14638	1	0.13151	0.13539	-0.15039	-0.13707	-0.090272	0.0096917	-0.11223	-0.1389	-0.12016	-0.11213	-0.1007	-0.10599	-0.13822	-0.13152	-0.079473	-0.031188
Glazed ceram.	-0.24698	0.13151	1	-0.1403	-0.27348	-0.10615	-0.22605	-0.01759	-0.06894	-0.094729	-0.15736	-0.091569	0.046888	-0.12913	-0.039722	-0.15272	0.22554	0.59325
Porc./sto./chal.	-0.12052	0.13539	-0.1403	1	0.1184	-0.081819	0.060723	-0.11277	-0.13267	-0.13825	-0.13938	0.012614	-0.13961	-0.12559	-0.1834	-0.10676	-0.12344	-0.14727
Clay/playdoh	-0.093805	-0.15039	-0.27348	0.1184	1	0.46854	0.42481	-0.21202	0.083253	-0.15159	-0.19716	0.012772	-0.20974	-0.19192	-0.24024	0.019816	-0.15257	-0.049051
Latex/rubber	-0.21769	-0.13707	-0.10615	-0.081819	0.46854	1	0.56564	-0.21218	0.33271	-0.19795	-0.25756	-0.098845	-0.24583	-0.23964	-0.27971	0.0045864	-0.14116	0.029076
Wax/soap	-0.2069	-0.090272	-0.22605	0.060723	0.42481	0.56564	1	-0.19628	0.25347	-0.23574	-0.23853	-0.14626	-0.25023	-0.22164	-0.29495	-0.019396	-0.1723	-0.014268
Pearl	0.029625	0.0096917	-0.01759	-0.11277	-0.21202	-0.21218	-0.19628	1	-0.072546	0.032054	-0.13853	0.26769	0.24875	0.30082	0.072517	-0.15576	-0.1219	-0.17914
Plastic	-0.17838	-0.11223	-0.06894	-0.13267	0.083253	0.33271	0.25347	-0.072546	1	-0.056751	-0.2162	0.057623	-0.17859	-0.18919	-0.16469	0.019722	-0.10619	0.041959
Bras./bro./cop.	0.034358	-0.1389	-0.094729	-0.13825	-0.15159	-0.19795	-0.23574	0.032054	-0.056751	1	0.24142	0.01806	-0.034292	-0.075183	0.17709	-0.010739	0.00011286	-0.14577
Gold metals	0.049256	-0.12016	-0.15736	-0.13938	-0.19716	-0.25756	-0.23853	-0.13853	-0.2162	0.24142	1	-0.14392	-0.14188	-0.13958	0.38396	-0.16449	-0.10329	-0.17953
Ste./ir./chr. (unpol.)	0.045958	-0.11213	-0.091569	0.012614	0.012772	-0.098845	-0.14626	0.26769	0.057623	0.01806	-0.14392	1	0.15684	0.21597	-0.041723	-0.15494	-0.13254	-0.12695
Ste./ir./chr. (pol.)	-0.058126	-0.1007	0.046888	-0.13961	-0.20974	-0.24583	-0.25023	0.24875	-0.17859	-0.034292	-0.14188	0.15684	1	0.64836	0.22694	-0.17586	-0.10497	-0.077979
Silver/alum.	0.011952	-0.10599	-0.12913	-0.12559	-0.19192	-0.23964	-0.22164	0.30082	-0.18919	-0.075183	-0.13958	0.21597	0.64836	1	0.1263	-0.17602	-0.13576	-0.20726
Foil	0.039452	-0.13822	-0.039722	-0.1834	-0.24024	-0.27971	-0.29495	0.072517	-0.16469	0.17709	0.38396	-0.041723	0.22694	0.1263	1	-0.14897	-0.035615	-0.083685
Choc. (solid)	-0.074683	-0.13152	-0.15272	-0.10676	0.019816	0.0045864	-0.019396	-0.15576	0.019722	-0.010739	-0.16449	-0.15494	-0.17586	-0.17602	-0.14897	1	0.19351	-0.085161
Choc./car. (melted)	-0.12794	-0.079473	0.22554	-0.12344	-0.15257	-0.14116	-0.1723	-0.1219	-0.10619	0.00011286	-0.10329	-0.13254	-0.10497	-0.13576	-0.035615	0.19351	1	0.24514
Paint/slime (wet)	-0.17802	-0.031188	0.59325	-0.14727	-0.049051	0.029076	-0.014268	-0.17914	0.041959	-0.14577	-0.17953	-0.12695	-0.077979	-0.20726	-0.083685	-0.085161	0.24514	1
