# Supplementary material for: Material category of visual objects computed from specular image structure
Source: Nat Hum Behav. 2023 Jun 29;7(7):1152–69. doi: 10.1038/s41562-023-01601-0 (PMC10365995; doi:10.1038/s41562-023-01601-0)
Supplement: Supplementary file 8 — Statistical source data for Supplementary Fig. 7. [file 41562_2023_1601_MOESM8_ESM.xlsx]

## Sheet: Panel A
Category/Factor	1	2	3	4	5	6	7	8	9	10
Velvet/silk/fabric	-0.189283	-0.0554183	-0.188739	-0.00587912	-0.0943711	-0.068926	0.941813	-0.00829646	-0.0794203	-0.11582
Glazed porcelain	-0.185977	-0.13017	-0.0268042	-0.266939	-0.0812368	-0.110204	-0.118359	-0.0219411	-0.078896	0.912166
Glazed ceramic (incl. painted)	-0.266037	-0.0630435	0.935063	-0.133055	-0.0470784	-0.0722586	-0.137474	0.0170687	0.0044279	0.0395175
Unglazed porcelain/stone/chalk	-0.155613	-0.200979	-0.370938	-0.605889	-0.274948	-0.335988	-0.346292	-0.179691	-0.179202	-0.23001
Modelling clay/play-doh	0.663622	-0.0699342	-0.128074	-0.138827	-0.0651325	-0.0102704	-0.0202789	-0.0926816	-0.0508287	-0.0993769
Latex/rubber	0.758221	-0.112076	0.0853246	-0.0988699	0.183328	0.0180952	-0.0567615	-0.0392956	-0.0475047	-0.0313424
Wax/soap	0.741719	-0.110088	-0.0675335	-0.144411	0.0931586	-0.0365499	-0.0919556	-0.0464086	-0.0590465	-0.020998
Pearl/mother-of-pearl/bath pearl	-0.187407	0.208506	-0.083452	-0.00499931	-0.0230938	-0.0562221	-0.0120987	0.950325	-0.0491808	0.00644884
Plastic	0.163973	-0.104153	-0.0124915	-0.122728	0.962862	-0.0066775	-0.0831765	-0.00324149	-0.0537681	-0.071317
Brass/bronze/copper	-0.0496503	0.0296577	-0.0666991	0.28047	-0.0142302	0.0117952	0.0111657	0.0162188	0.0146075	-0.0728683
Gold/golden metal	-0.248775	-0.326112	-0.171408	0.830571	-0.135652	-0.179149	-0.0929199	-0.156207	-0.145613	-0.053075
Unpolished steel/iron/chrome	0.00524412	0.288173	-0.0838052	-0.0613951	0.0737252	-0.114322	0.0340791	0.205528	-0.0624328	-0.103345
Polished steel/iron/chrome	-0.168596	0.786663	0.0520781	0.0734317	-0.0709644	-0.0370289	-0.0548821	0.0542201	-0.0472183	-0.0296836
Silver/aluminium	-0.125663	0.821304	-0.114811	0.083167	-0.0795049	-0.0440786	-0.000768238	0.0963386	-0.0284044	-0.0156303
Foil (incl. coloured)	-0.192056	0.184743	-0.031373	0.430409	-0.0706208	-0.0905259	-0.0114658	-0.0102042	-0.0257948	-0.0595303
Chocolate (solid, incl. white)	-0.0469975	-0.166416	-0.135508	-0.117957	-0.00871745	0.95008	-0.064452	-0.0889663	0.083393	-0.105284
Covered in melted choc./caramel	-0.169582	-0.124249	0.172867	-0.036602	-0.0552057	0.0915466	-0.0708513	-0.0668988	0.945541	-0.0679296
Covered in wet paint/slime	0.0654577	-0.0569285	0.630274	-0.096091	0.0230429	-0.0462543	-0.04726	-0.103091	0.137677	-0.0378312

## Sheet: Panel B
Category/Factor	1	2	3	4	5	6	7	8
Velvet/silk/fabric	-0.208899	-0.211349	-0.0732477	-0.0614499	-0.0825424	-0.0952847	0.938846	0.0154693
Glazed porcelain	-0.154236	-0.0268859	-0.091021	-0.0936754	0.0499366	0.966173	-0.105752	-0.0791773
Glazed ceramic (incl. painted)	-0.166223	0.851176	0.00874036	-0.108991	-0.0323802	0.10961	-0.105355	-0.054133
Unglazed porcelain/stone/chalk	-0.0317307	-0.16476	-0.108004	-0.08304	0.966482	0.0475067	-0.0957106	-0.0528284
Modelling clay/play-doh	0.597446	-0.147212	-0.0877717	-0.00472816	0.107189	-0.0849029	-0.00427155	-0.0770296
Latex/rubber	0.785703	0.00353015	-0.0667821	-0.0303659	-0.0807337	-0.0403475	-0.0717974	-0.141338
Wax/soap	0.757207	-0.10686	-0.066209	-0.0556762	0.0422562	-0.009899	-0.0787259	-0.154151
Pearl/mother-of-pearl/bath pearl	-0.124062	-0.0300563	0.17545	-0.0447376	-0.0834959	0.0491564	-0.00216845	0.520712
Plastic	0.459511	0.0634544	-0.139344	0.0406445	-0.119758	-0.0377682	-0.0981911	0.196346
Brass/bronze/copper	-0.20063	-0.0853998	-0.226489	-0.0157433	-0.173688	-0.176705	-0.0828853	0.288518
Gold/golden metal	-0.500806	-0.348443	-0.331936	-0.365552	-0.315652	-0.319124	-0.241669	-0.345121
Unpolished steel/iron/chrome	0.00329682	-0.0628526	0.123021	-0.0663091	0.0416229	-0.074613	0.0303596	0.43644
Polished steel/iron/chrome	-0.187809	0.037914	0.581253	-0.0683145	-0.0706242	-0.0618475	-0.0715141	0.327427
Silver/aluminium	-0.203141	-0.195801	0.930458	-0.0706987	-0.0611808	-0.0500836	-0.0222411	0.194692
Foil (incl. coloured)	-0.346132	-0.0764209	-0.0275515	-0.174654	-0.224098	-0.207609	-0.108375	0.148539
Chocolate (solid, incl. white)	-0.0144191	-0.0689273	-0.102959	0.964589	-0.063353	-0.0747335	-0.0531618	-0.191292
Covered in melted choc./caramel	-0.0748835	0.373056	-0.0863911	0.215215	-0.0573946	-0.0709938	-0.0731197	0.0501048
Covered in wet paint/slime	0.0750789	0.729063	-0.0319221	-0.072453	-0.0436401	-0.021471	-0.0189902	-0.146462

## Sheet: Panel C
Category/Component	1	2	3	4	5	6	7	8	9	10	11	12	13	14	15	16	17	18
Velvet/silk/fabric	-0.054	-0.096	-0.081	-0.05	-0.091	-0.08	-0.048	-0.003	0.961	-0.074	-0.011	-0.097	0.013	-0.118	-0.009	-0.096	-0.021	-0.001
Glazed porcelain	-0.077	-0.062	0.048	-0.056	0.968	-0.032	-0.08	0.002	-0.09	-0.055	-0.081	-0.05	-0.062	0.044	-0.08	-0.066	-0.055	0
Glazed ceramic (incl. painted)	-0.102	-0.048	-0.086	0.02	0.055	0.322	-0.146	-0.007	-0.151	0.091	-0.042	-0.12	-0.045	0.889	-0.061	-0.042	-0.078	0
Unglazed porcelain/stone/chalk	-0.07	-0.082	0.965	-0.066	0.048	-0.079	0.039	-0.063	-0.082	-0.067	-0.097	0.004	0.006	-0.069	-0.078	-0.062	-0.063	0
Modelling clay/play-doh	-0.004	0.004	0.046	-0.08	-0.087	-0.022	0.933	-0.099	-0.052	-0.077	-0.108	0.154	0.018	-0.123	-0.074	0.183	-0.074	-0.001
Latex/rubber	-0.025	0.154	-0.084	-0.103	-0.089	-0.007	0.217	-0.098	-0.128	-0.085	-0.135	0.236	-0.053	-0.042	-0.106	0.878	-0.095	0.001
Wax/soap	-0.042	0.101	0.004	-0.105	-0.066	-0.018	0.175	-0.086	-0.126	-0.1	-0.146	0.887	-0.088	-0.121	-0.131	0.228	-0.089	0.001
Pearl/mother-of-pearl/bath pearl	-0.07	-0.028	-0.061	0.087	0.003	-0.082	-0.09	0.964	-0.003	-0.058	0.012	-0.065	0.126	-0.005	0.004	-0.073	0.101	-0.001
Plastic	-0.002	0.966	-0.081	-0.075	-0.063	0.012	0.004	-0.029	-0.097	-0.061	-0.075	0.082	0.037	-0.036	-0.028	0.118	-0.077	0
Brass/bronze/copper	-0.02	-0.028	-0.076	-0.032	-0.079	-0.073	-0.066	0.003	-0.009	-0.009	0.065	-0.1	0.004	-0.049	0.975	-0.08	-0.055	0
Gold/golden metal	-0.315	-0.268	-0.279	-0.24	-0.249	-0.212	-0.22	-0.216	-0.193	-0.2	0.192	-0.299	-0.159	-0.281	0.053	-0.292	-0.288	0.112
Unpolished steel/iron/chrome	-0.072	0.037	0.009	0.055	-0.059	-0.049	0.016	0.121	0.013	-0.056	-0.036	-0.063	0.976	-0.032	0.004	-0.036	0.073	-0.001
Polished steel/iron/chrome	-0.081	-0.083	-0.072	0.916	-0.062	-0.03	-0.082	0.096	-0.057	-0.059	0.096	-0.09	0.062	0.024	-0.034	-0.086	0.292	-0.001
Silver/aluminium	-0.096	-0.101	-0.081	0.341	-0.073	-0.105	-0.09	0.127	-0.029	-0.072	0.021	-0.089	0.095	-0.084	-0.072	-0.094	0.879	0.001
Foil (incl. coloured)	-0.091	-0.079	-0.102	0.083	-0.086	-0.042	-0.102	0.012	-0.011	-0.03	0.956	-0.121	-0.038	-0.038	0.069	-0.109	0.016	0.001
Chocolate (solid, incl. white)	0.967	-0.004	-0.072	-0.076	-0.08	-0.059	-0.007	-0.074	-0.057	0.085	-0.084	-0.033	-0.078	-0.082	-0.018	-0.02	-0.076	0.001
Covered in melted choc./caramel	0.089	-0.059	-0.064	-0.052	-0.054	0.101	-0.07	-0.057	-0.073	0.966	-0.028	-0.075	-0.059	0.076	-0.009	-0.062	-0.053	-0.001
Covered in wet paint/slime	-0.058	0.017	-0.081	-0.033	-0.037	0.932	-0.018	-0.09	-0.084	0.109	-0.043	-0.008	-0.056	0.271	-0.081	-0.001	-0.083	-0.001
