# Supplementary material for: Material category of visual objects computed from specular image structure
Source: Nat Hum Behav. 2023 Jun 29;7(7):1152–69. doi: 10.1038/s41562-023-01601-0 (PMC10365995; doi:10.1038/s41562-023-01601-0)
Supplement: Supplementary file 9 — Statistical source data for Supplementary Fig. 10. [file 41562_2023_1601_MOESM9_ESM.xlsx]

## Sheet: top panel
BinRange/CatLabel	Uncolored metals	Ceramics	Rubber-like	Gold metals	Velvety/silky	Pearlescent	Unglazed porc.	Solid choc.	Glazed porc.	Plastic	Melted choc.	Brown metals	Waxy
0.00-0.05	0	0	5	0	0	0	0	0	0	0	0	0	0
0.05-0.10	0	0	12	0	0	0	1	1	0	0	0	0	4
0.10-0.15	0	0	12	0	0	0	3	5	0	0	0	0	9
0.15-0.20	0	0	5	0	0	0	11	6	0	1	0	0	2
0.20-0.25	0	0	1	0	0	1	10	4	0	0	1	0	7
0.25-0.30	0	0	1	0	4	0	8	3	0	0	0	2	4
0.30-0.35	0	0	0	0	3	1	1	3	0	3	0	3	2
0.35-0.40	0	0	0	0	6	1	1	5	0	3	1	2	0
0.40-0.45	0	0	0	0	10	4	1	3	2	6	2	2	1
0.45-0.50	0	0	0	0	7	5	0	2	1	5	0	2	2
0.50-0.55	0	0	0	0	1	5	0	4	6	9	1	9	3
0.55-0.60	0	0	0	0	0	3	0	0	4	2	2	6	2
0.60-0.65	1	1	0	2	4	6	0	0	2	1	1	8	0
0.65-0.70	5	3	0	6	0	4	0	0	6	5	6	1	0
0.70-0.75	4	5	0	3	0	6	0	0	3	1	4	1	0
0.75-0.80	4	8	0	6	1	0	0	0	4	0	9	0	0
0.80-0.85	12	5	0	8	0	0	0	0	6	0	5	0	0
0.85-0.90	0	11	0	4	0	0	0	0	1	0	2	0	0
0.90-0.95	2	3	0	0	0	0	0	0	1	0	2	0	0
0.95-1.00	8	0	0	7	0	0	0	0	0	0	0	0	0

## Sheet: bottom panel
CatLabel/XY_Data	Uncolored metals GlossRatings (x)	Uncolored metals FactorScores (y)	Ceramics GlossRatings (x)	Ceramics FactorScores (y)	Rubber-like GlossRatings (x)	Rubber-like FactorScores (y)	Gold metals GlossRatings (x)	Gold metals FactorScores (y)	Velvety/silky GlossRatings (x)	Velvety/silky FactorScores (y)	Pearlescent GlossRatings (x)	Pearlescent FactorScores (y)	Unglazed porc. GlossRatings (x)	Unglazed porc. FactorScores (y)	Solid choc. GlossRatings (x)	Solid choc. FactorScores (y)	Glazed porc. GlossRatings (x)	Glazed porc. FactorScores (y)	Plastic GlossRatings (x)	Plastic FactorScores (y)	Melted choc. GlossRatings (x)	Melted choc. FactorScores (y)	Brown metals GlossRatings (x)	Brown metals FactorScores (y)	Waxy GlossRatings (x)	Waxy FactorScores (y)
	0.8395	4.8667	0.87933	4.9407	0.15617	4.5048	0.67375	3.8757	0.36143	3.864	0.62018	6.1792	0.32464	5.2534	0.32667	5.488	0.84717	6.6481	0.3025	4.1373	0.7785	7.5233	0.60946	6.3877	0.19633	3.617
	0.834	4.7432	0.78446	4.3711	0.095357	4.4635	0.76036	3.6178	0.6185	3.4774	0.52033	5.951	0.169	5.0155	0.17217	5.3671	0.768	6.5736	0.393	3.8421	0.831	7.5182	0.54517	5.5131	0.30433	2.7745
	0.7565	4.7204	0.85717	4.1844	0.083833	3.8758	0.74583	3.6178	0.4045	3.3953	0.4465	5.904	0.18339	4.9226	0.35	4.9914	0.7705	6.329	0.591	3.74	0.9025	7.4412	0.42867	5.5004	0.13767	2.6514
	0.95067	4.6051	0.743	4.0907	0.043	3.8023	0.65	3.5845	0.41089	3.3441	0.41786	5.6397	0.2555	4.9009	0.26883	4.8256	0.87183	6.249	0.51533	3.4421	0.81917	7.324	0.27217	5.4553	0.29567	2.4627
	0.7915	4.573	0.77017	4.0222	0.048667	3.7881	0.83583	3.4976	0.477	3.3425	0.46643	5.4675	0.23	4.8157	0.12589	4.7225	0.837	6.249	0.359	3.4177	0.67482	6.8822	0.48383	5.3414	0.13933	2.4177
	0.82483	4.522	0.62433	4.0111	0.19183	3.7169	0.97467	3.4888	0.3595	3.3334	0.65	5.1857	0.2175	4.7865	0.16383	4.6758	0.778	6.2457	0.47321	3.412	0.71017	6.7951	0.50867	5.2798	0.24783	2.3935
	0.71286	4.4889	0.71933	3.9344	0.0445	3.6266	0.78357	3.4385	0.52517	3.3263	0.55117	4.3823	0.1055	4.7714	0.14018	4.4683	0.67125	6.2074	0.315	3.4067	0.7895	5.6542	0.50196	5.1188	0.10625	2.3211
	0.83483	4.3345	0.86571	3.8848	0.13733	3.6257	0.82732	3.4385	0.45683	3.2636	0.64964	4.1742	0.15667	4.728	0.54917	4.4663	0.807	6.0547	0.34833	3.3697	0.65683	5.076	0.4595	5.0589	0.10554	2.3049
	0.751	4.2618	0.85117	3.744	0.10982	3.5641	0.79033	3.4385	0.42067	3.2475	0.70696	3.8407	0.1905	4.683	0.36417	4.4405	0.80804	5.8642	0.3605	3.3335	0.72083	4.9167	0.29821	4.7018	0.10967	2.2637
	0.7075	4.131	0.80683	3.7342	0.109	3.5532	0.82583	3.3876	0.401	3.2275	0.43183	3.8223	0.25982	4.5886	0.27667	4.438	0.80717	5.7981	0.5185	3.3043	0.902	4.7518	0.61964	4.6288	0.256	2.2197
	0.6925	4.0586	0.87518	3.7114	0.051667	3.4651	0.66482	3.3814	0.45617	3.187	0.49518	3.5767	0.23433	4.5361	0.41433	4.3516	0.6935	5.6373	0.533	3.2865	0.7515	4.2607	0.634	4.524	0.23733	2.1612
	0.97	4.0221	0.76483	3.5972	0.049667	3.372	0.8415	3.3781	0.62417	3.1846	0.52867	3.56	0.37143	4.5001	0.45893	4.1887	0.91533	5.1734	0.66483	3.187	0.76964	4.0582	0.589	4.247	0.21367	2.1488
	0.94183	3.8455	0.79464	3.5967	0.13133	3.2907	0.69714	3.3725	0.49321	3.1785	0.47036	3.5369	0.11929	4.3673	0.157	4.0522	0.516	4.9716	0.46033	3.1334	0.68786	3.9617	0.58893	4.1754	0.22714	2.1308
	0.696	3.8041	0.8025	3.4841	0.11357	3.2343	0.83883	3.3705	0.63833	3.1632	0.64067	3.5254	0.19804	4.33	0.23383	4.0395	0.69232	4.8412	0.53817	3.1267	0.79875	3.7984	0.60446	4.0957	0.527	2.1194
	0.73589	3.7809	0.7525	3.4715	0.25583	3.1632	0.8205	3.3598	0.35893	3.1623	0.725	3.4191	0.1765	4.2949	0.13983	3.7539	0.52917	4.786	0.54483	3.0709	0.729	3.7042	0.60067	4.091	0.23393	2.1078
	0.96033	3.7628	0.87017	3.4601	0.15417	3.1284	0.83617	3.3134	0.46283	3.1348	0.40617	3.3543	0.23018	4.239	0.39167	3.7153	0.68017	4.3803	0.48833	3.0646	0.82733	3.5872	0.54067	4.0425	0.15607	2.0897
	0.83464	3.7072	0.75483	3.4466	0.082833	3.1159	0.89767	3.3007	0.40883	3.1238	0.72467	3.2673	0.218	4.0453	0.51	3.6946	0.57517	4.3107	0.19383	2.9905	0.3955	3.5817	0.55054	3.9115	0.11033	2.0238
	0.6735	3.7009	0.92964	3.4456	0.157	3.11	0.78033	3.3007	0.31383	3.1015	0.63857	3.1689	0.21518	3.8561	0.244	3.5874	0.548	4.2936	0.42383	2.8784	0.72667	3.5779	0.35	3.4648	0.0985	2.0216
	0.96717	3.6917	0.85667	3.4377	0.098167	3.0939	0.961	3.2309	0.46233	3.0895	0.38875	3.1636	0.4035	3.8312	0.3285	3.5562	0.56317	4.2731	0.53267	2.8573	0.40033	3.2737	0.5885	3.4157	0.12483	1.9636
	0.97667	3.6498	0.84017	3.4145	0.084643	3.0878	0.86767	3.1894	0.407	3.0791	0.70617	3.0721	0.23133	3.7363	0.4235	3.5465	0.74367	4.1546	0.73917	2.8161	0.89067	3.0029	0.56696	3.3797	0.14283	1.914
	0.82183	3.5967	0.73983	3.376	0.114	3.0878	0.73083	3.1146	0.457	3.0659	0.69786	3.0699	0.24517	3.7239	0.16933	3.4569	0.5265	4.0524	0.51617	2.8043	0.77446	2.9914	0.64339	3.3485	0.53464	1.8714
	0.81607	3.5655	0.90733	3.2774	0.13883	3.0802	0.793	3.1123	0.30417	3.0488	0.66083	2.9339	0.27267	3.6089	0.417	3.3893	0.53683	3.745	0.42183	2.7524	0.75411	2.9321	0.371	3.321	0.341	1.8524
	0.95786	3.5462	0.80233	3.2564	0.12482	2.9898	0.85633	3.0623	0.38067	3.0154	0.52232	2.9243	0.2215	3.5713	0.3845	3.3693	0.71033	3.7235	0.41933	2.7114	0.584	2.9072	0.55017	3.2646	0.148	1.8299
	0.9505	3.4634	0.6865	3.1642	0.1225	2.9087	0.837	3.0351	0.375	3.0069	0.33286	2.9025	0.16367	3.537	0.189	3.3607	0.562	3.4873	0.55083	2.6821	0.83567	2.8611	0.53533	3.1216	0.099	1.7802
	0.822	3.459	0.87875	3.1374	0.077333	2.8858	0.95	3.0094	0.27714	2.9942	0.47036	2.8764	0.26783	3.4997	0.109	3.3108	0.53117	3.4494	0.65817	2.6391	0.77982	2.8325	0.5165	2.982	0.53179	1.7349
	0.81232	3.4204	0.77867	3.1272	0.085	2.8633	0.68383	2.9618	0.26617	2.9924	0.52929	2.8538	0.26817	3.4921	0.5325	3.2871	0.73817	3.4187	0.68467	2.5917	0.559	2.6085	0.53933	2.9642	0.45911	1.6975
	0.70833	3.3141	0.6925	3.0593	0.077333	2.8155	0.96017	2.9231	0.40033	2.9659	0.21786	2.8239	0.19417	3.4385	0.23217	3.2196	0.5575	3.237	0.43317	2.5739	0.88083	2.4902	0.54911	2.9587	0.5785	1.6813
	0.69983	3.3027	0.70233	3.0535	0.11167	2.8126	0.96633	2.9227	0.34367	2.951	0.64786	2.8142	0.18133	3.3593	0.356	3.1354	0.75233	3.1966	0.47167	2.5587	0.61196	2.4856	0.42125	2.8768	0.4945	1.6809
	0.76214	3.2805	0.86517	3.027	0.082667	2.7946	0.603	2.8838	0.42483	2.9486	0.71933	2.8054	0.19583	3.3499	0.4725	3.067	0.66286	3.1697	0.40283	2.5305	0.43217	2.4593	0.32867	2.8633	0.40554	1.6169
	0.96482	3.1494	0.67417	2.9281	0.11617	2.781	0.95067	2.8804	0.41333	2.9356	0.637	2.7833	0.093333	3.2602	0.15821	2.9997	0.64733	2.826	0.66433	2.52	0.808	2.444	0.69433	2.7386	0.075357	1.6125
	0.651	3.1157	0.72217	2.7672	0.21983	2.7647	0.755	2.8247	0.60583	2.9274	0.54893	2.7638	0.10633	3.2512	0.081333	2.8424	0.653	2.7355	0.65583	2.4885	0.6765	2.4232	0.30304	2.6925	0.2325	1.5884
	0.8435	3.0884	0.87933	2.7372	0.19633	2.7393	0.72833	2.7994	0.2995	2.906	0.69625	2.7474	0.20967	3.235	0.10383	2.7529	0.48667	2.4782	0.54717	2.481	0.54283	2.3306	0.6195	2.678	0.2875	1.5848
	0.82783	3.0766	0.85567	2.6992	0.14483	2.7355	0.66767	2.7573	0.29107	2.8997	0.70733	2.7293	0.15533	3.1352	0.53267	2.7286	0.4	2.1165	0.4255	2.4802	0.78233	2.2266	0.6425	2.636	0.061167	1.5723
	0.84617	3.0497	0.79167	2.6673	0.084167	2.7283	0.96017	2.7471	0.375	2.8979	0.55417	2.6885	0.276	3.0804	0.28283	2.6399	0.607	2.0973	0.51567	2.4574	0.692	2.2188	0.53393	2.5578	0.26733	1.5645
	0.63033	3.0088	0.9045	2.6623	0.045357	2.6478	0.64267	2.6576	0.42317	2.833	0.56839	2.6281	0.253	2.9907	0.20283	2.59	0.80717	1.8918	0.61933	2.4059	0.23017	2.0875	0.36393	2.4512	0.57433	1.5644
	0.94767	2.9652	0.81817	2.656	0.073036	2.6253	0.89733	2.6428	0.757	2.8258	0.493	2.5916	0.27286	2.9668	0.37383	2.4913	0.4445	1.6751	0.49683	2.3974	0.669	2.0553	0.7305	2.4178	0.20867	1.5506
