# Supplementary material for: Material category of visual objects computed from specular image structure
Source: Nat Hum Behav. 2023 Jun 29;7(7):1152–69. doi: 10.1038/s41562-023-01601-0 (PMC10365995; doi:10.1038/s41562-023-01601-0)
Supplement: Supplementary file 10 — Statistical source data for Supplementary Fig. 11. [file 41562_2023_1601_MOESM10_ESM.xlsx]

## Sheet: top panel
BinRange/CatLabel	Choc. (solid)	Plastic	Porc./sto./chal.	Ste./ir./chr. (pol.)	Glazed porc.	Paint/slime (wet)	Clay/playdoh	Pearl	Velvet/silk	Choc./car. (melted)	Foil	Wax/soap	Ste./ir./chr. (unpol.)	Glazed ceram.	Bras./bro./cop.	Latex/rubber	Silver/alum.	Gold metals
0.00-0.05	0	0	0	0	0	0	5	0	0	0	0	1	0	0	0	3	0	0
0.05-0.10	1	1	2	0	0	2	22	0	0	0	0	9	0	0	0	14	0	0
0.10-0.15	6	0	3	0	0	0	22	0	1	0	0	14	1	0	1	10	0	0
0.15-0.20	11	4	15	0	0	0	8	0	1	0	0	7	1	0	0	6	0	1
0.20-0.25	6	1	15	0	0	1	7	0	1	1	0	13	5	0	1	0	0	0
0.25-0.30	4	3	9	0	0	0	2	0	9	0	1	11	5	1	2	0	0	0
0.30-0.35	5	8	2	0	0	0	0	0	12	0	1	5	4	0	6	5	0	0
0.35-0.40	13	15	1	0	0	2	0	3	13	1	5	1	3	2	4	1	0	0
0.40-0.45	8	8	2	0	2	2	0	4	12	3	3	3	1	5	6	3	0	0
0.45-0.50	5	6	1	2	1	1	0	7	10	5	0	3	4	3	5	5	1	1
0.50-0.55	6	13	0	0	6	0	0	5	4	2	4	4	5	1	11	1	1	1
0.55-0.60	0	4	0	1	4	0	0	4	10	2	0	2	3	0	11	0	2	0
0.60-0.65	1	3	0	2	2	1	0	7	14	1	3	0	3	3	12	0	2	2
0.65-0.70	0	5	0	3	6	5	0	9	4	4	3	0	2	4	4	3	7	2
0.70-0.75	0	1	0	3	3	4	0	6	4	4	3	0	1	6	2	2	5	1
0.75-0.80	0	0	0	2	4	6	0	0	1	7	4	0	1	7	1	0	4	2
0.80-0.85	0	0	0	8	6	6	0	0	0	5	5	0	0	3	0	0	10	4
0.85-0.90	0	0	0	2	1	6	0	0	0	1	3	0	0	11	0	0	0	2
0.90-0.95	0	0	0	6	1	3	0	0	0	2	5	0	0	2	1	0	1	0
0.95-1.00	0	0	0	7	0	0	0	0	0	0	9	0	0	0	0	0	1	0

## Sheet: bottom panel
CatLabel/XY_Data	Choc. (solid) GlossRatings (x)	Choc. (solid) FactorScores (y)	Plastic GlossRatings (x)	Plastic FactorScores (y)	Porc./sto./chal. GlossRatings (x)	Porc./sto./chal. FactorScores (y)	Ste./ir./chr. (pol.) GlossRatings (x)	Ste./ir./chr. (pol.) FactorScores (y)	Glazed porc. GlossRatings (x)	Glazed porc. FactorScores (y)	Paint/slime (wet) GlossRatings (x)	Paint/slime (wet) FactorScores (y)	Clay/playdoh GlossRatings (x)	Clay/playdoh FactorScores (y)	Pearl GlossRatings (x)	Pearl FactorScores (y)	Velvet/silk GlossRatings (x)	Velvet/silk FactorScores (y)	Choc./car. (melted) GlossRatings (x)	Choc./car. (melted) FactorScores (y)	Foil GlossRatings (x)	Foil FactorScores (y)	Wax/soap GlossRatings (x)	Wax/soap FactorScores (y)	Ste./ir./chr. (unpol.) GlossRatings (x)	Ste./ir./chr. (unpol.) FactorScores (y)	Glazed ceram. GlossRatings (x)	Glazed ceram. FactorScores (y)	Bras./bro./cop. GlossRatings (x)	Bras./bro./cop. FactorScores (y)	Latex/rubber GlossRatings (x)	Latex/rubber FactorScores (y)	Silver/alum. GlossRatings (x)	Silver/alum. FactorScores (y)	Gold metals GlossRatings (x)	Gold metals FactorScores (y)
	0.32667	5.4595	0.3025	4.0213	0.32464	5.3795	0.87054	7.7071	0.84717	6.6929	0.81817	6.9959	0.10982	5.9134	0.62018	6.0142	0.36143	4.0141	0.7785	7.8197	0.92917	6.1847	0.19633	6.1767	0.26383	7.5541	0.87933	6.4217	0.60946	6.3402	0.3915	4.9836	0.7075	6.5203	0.1825	1.6891
	0.17217	5.3665	0.591	3.7477	0.169	5.1694	0.95786	6.8582	0.768	6.5658	0.9045	5.2869	0.045357	5.5576	0.52033	5.9272	0.6185	3.7432	0.831	7.6686	0.96017	6.0652	0.30433	4.7565	0.335	6.5171	0.62433	5.2287	0.42867	5.5257	0.051	4.2761	0.7915	6.486	0.61286	1.3765
	0.35	5.044	0.393	3.6827	0.18339	5.0891	0.97	6.5621	0.7705	6.23	0.76483	4.7712	0.074643	5.2941	0.4465	5.7982	0.4045	3.6417	0.9025	7.3731	0.94183	5.0156	0.13767	4.5483	0.48036	6.2306	0.743	5.07	0.54517	5.4951	0.109	4.168	0.8395	5.8981	0.54467	1.2685
	0.16383	4.654	0.359	3.6324	0.15667	4.8326	0.94661	6.347	0.778	6.2015	0.84817	4.3728	0.043	5.2457	0.41786	5.6876	0.41089	3.6339	0.81917	7.2725	0.96482	4.9017	0.13933	4.312	0.25583	5.2396	0.71933	4.5475	0.48383	5.4618	0.13733	4.1245	0.834	5.8365	0.85633	1.077
	0.26883	4.6175	0.47321	3.4318	0.2175	4.8145	0.92893	5.842	0.87183	6.1944	0.87933	4.2523	0.084643	4.5296	0.65	5.4764	0.63833	3.42	0.71017	7.2367	0.96017	4.7627	0.10967	4.2246	0.57839	5.2017	0.85667	4.3379	0.27217	5.3986	0.083833	3.8569	0.6735	5.4855	0.49339	1.0586
	0.12589	4.5286	0.34833	3.3598	0.2555	4.795	0.93446	5.4915	0.837	6.1944	0.79875	4.2119	0.084167	4.5006	0.46643	5.1925	0.40883	3.4147	0.67482	7.2074	0.961	4.747	0.10625	3.9985	0.45804	5.1957	0.78446	4.3133	0.50867	5.322	0.50286	3.8399	0.822	5.2467	0.83883	0.9132
	0.14018	4.4141	0.3605	3.2813	0.1055	4.7924	0.838	5.2603	0.67125	6.1551	0.84017	3.9666	0.1185	4.4657	0.55117	4.8601	0.45683	3.3966	0.7895	6.0674	0.90717	4.0227	0.24783	3.934	0.65817	5.0068	0.87017	4.2915	0.50196	5.251	0.13883	3.7522	0.82483	5.2417	0.86767	0.83259
	0.27667	4.3997	0.66483	3.2104	0.23433	4.7879	0.72467	4.9087	0.807	6.0788	0.7525	3.9042	0.085	4.4465	0.64964	4.7577	0.49321	3.3927	0.72083	5.0454	0.82783	3.9249	0.11033	3.9073	0.713	4.8585	0.85717	4.2419	0.4595	5.0894	0.49733	3.7409	0.7565	4.8825	0.78357	0.81547
	0.54917	4.3175	0.19383	3.1959	0.25982	4.7536	0.92946	4.7207	0.80804	5.7657	0.89067	3.845	0.114	4.4012	0.43183	4.0188	0.42067	3.3606	0.902	4.9915	0.837	3.9226	0.29567	3.8343	0.3615	4.0304	0.6865	4.1348	0.29821	4.8421	0.095357	3.5211	0.751	4.8481	0.82732	0.81547
	0.45893	4.304	0.53817	3.1896	0.1905	4.7487	0.96033	4.5141	0.80717	5.7387	0.80867	3.7737	0.0845	4.3145	0.725	3.7321	0.35893	3.3588	0.65683	4.9008	0.71533	3.7152	0.10554	3.8112	0.51679	4.0244	0.80683	4.078	0.634	4.5721	0.43383	3.4596	0.70833	4.5533	0.79033	0.81547
	0.41433	4.2971	0.533	3.1842	0.23018	4.7342	0.89857	4.3856	0.6935	5.6605	0.72367	3.7009	0.093833	4.0318	0.49518	3.6803	0.3595	3.3437	0.7515	4.347	0.91917	3.6494	0.256	3.6666	0.22383	3.9714	0.90733	4.0522	0.61964	4.5208	0.15617	3.458	0.71286	4.5468	0.83617	0.79646
	0.36417	4.2913	0.51533	3.1548	0.23	4.6662	0.81232	4.3795	0.91533	5.0044	0.83567	3.6311	0.15867	3.7615	0.70696	3.6675	0.477	3.3389	0.68786	4.2056	0.96633	3.5718	0.23393	3.5767	0.50417	3.9555	0.75483	3.9412	0.589	4.2619	0.157	3.4376	0.83483	4.5318	0.70161	0.70961
	0.157	4.2425	0.315	3.1451	0.37143	4.4821	0.91	4.1182	0.52917	4.9073	0.86833	3.6164	0.098167	3.5877	0.52867	3.5677	0.52517	3.3357	0.76964	4.197	0.73083	3.5066	0.0985	3.5755	0.27267	3.9544	0.86517	3.8878	0.55054	4.0729	0.0445	3.4363	0.66067	4.4446	0.66482	0.69872
	0.23383	3.853	0.5185	3.1017	0.1765	4.4097	0.81917	4.0258	0.516	4.8856	0.81017	3.5939	0.19183	3.5046	0.64067	3.5526	0.62417	3.334	0.82733	3.8112	0.8205	3.459	0.23733	3.5556	0.33286	3.9097	0.86571	3.8728	0.58893	4.0676	0.12768	3.431	0.696	4.2822	0.83583	0.66883
	0.39167	3.7862	0.54483	2.9741	0.11929	4.4018	0.96717	3.9908	0.69232	4.7625	0.692	3.5584	0.21786	3.3609	0.47036	3.5168	0.40033	3.3037	0.72667	3.7524	0.37183	3.2512	0.22714	3.5155	0.242	3.8929	0.79464	3.799	0.60446	4.0578	0.061	3.4162	0.78933	4.1369	0.67375	0.66759
	0.13983	3.7854	0.46033	2.8722	0.19804	4.3819	0.9505	3.9604	0.68017	4.6088	0.85333	3.5581	0.1225	3.2979	0.70617	3.4706	0.45617	3.2639	0.729	3.6647	0.43117	3.0397	0.221	3.3943	0.52929	3.7226	0.8025	3.7771	0.60067	4.0534	0.15417	3.2965	0.651	4.091	0.6215	0.2298
	0.51	3.7497	0.42183	2.8709	0.24517	4.0655	0.66518	3.5435	0.57517	4.5313	0.79167	3.4103	0.14214	3.0997	0.63857	3.354	0.46283	3.1796	0.3955	3.443	0.37732	3.0336	0.15607	3.3209	0.52571	3.7085	0.77017	3.7447	0.54067	3.9805	0.45267	3.201	0.6925	3.7621
	0.3285	3.6279	0.53267	2.8653	0.218	4.0439	0.95067	3.4378	0.548	4.5247	0.669	3.409	0.12183	3.0623	0.71933	3.2749	0.60583	3.1407	0.40033	3.2268	0.61482	3.0327	0.12483	3.2692	0.67433	3.6922	0.87518	3.5223	0.5885	3.6325	0.0635	3.1043	0.82183	3.6776
	0.4235	3.5951	0.48833	2.8468	0.4035	4.0424	0.97283	3.3937	0.56317	4.2435	0.72583	3.3814	0.19696	3.0029	0.38875	3.1949	0.407	3.1324	0.584	2.9793	0.44283	3.0089	0.21367	3.2433	0.54893	3.2125	0.73983	3.3856	0.35	3.5587	0.11357	3.083	0.97667	3.6573
	0.16933	3.5528	0.73917	2.7617	0.23133	3.9942	0.8195	3.168	0.74367	4.1116	0.897	3.2225	0.092333	2.9981	0.66083	3.1645	0.2995	3.0982	0.75411	2.9516	0.93821	2.712	0.148	3.1695	0.29517	3.0288	0.85117	3.2075	0.371	3.3693	0.051667	3.0636	0.6155	3.6516
	0.3845	3.5199	0.55083	2.7239	0.21518	3.9892	0.78883	3.1461	0.5265	4.0939	0.78233	2.8702	0.049667	2.984	0.65107	3.0977	0.401	3.0966	0.77446	2.9392	0.43267	2.5048	0.527	3.1664	0.41333	3.0211	0.87875	3.0969	0.56696	3.2641	0.3205	3.0285	0.83464	3.5758
	0.244	3.4844	0.41933	2.6964	0.27267	3.9886	0.81607	3.0889	0.562	3.7527	0.4435	2.6347	0.075333	2.8982	0.64786	3.06	0.58196	3.0812	0.77982	2.8899	0.89217	2.5008	0.099	3.1152	0.3225	2.9435	0.77867	3.0472	0.55017	3.2552	0.077333	3.0264	0.8435	3.1863
	0.109	3.372	0.51567	2.6755	0.2215	3.9502	0.76214	2.9884	0.53683	3.7426	0.72783	2.5786	0.22607	2.8747	0.5225	3.0342	0.757	3.0596	0.559	2.7911	0.53536	2.4685	0.046833	3.092	0.10917	2.9383	0.92964	2.8771	0.64339	3.2115	0.1015	2.8084	0.56714	3.0585
	0.189	3.31	0.68467	2.6538	0.16367	3.7346	0.69983	2.9139	0.71033	3.6956	0.904	2.5306	0.089167	2.8463	0.69786	3.018	0.27714	3.0497	0.88083	2.6322	0.50214	2.4515	0.061167	2.9939	0.15683	2.914	0.70233	2.8047	0.53533	3.1209	0.14483	2.7063	0.66217	3.0414
	0.417	3.289	0.54717	2.6506	0.26783	3.7235	0.73589	2.8267	0.53117	3.661	0.67417	2.4249	0.0685	2.8274	0.52232	2.9929	0.457	3.0348	0.43217	2.6094	0.95067	2.3255	0.341	2.8369	0.55033	2.7758	0.80233	2.6774	0.54911	3.0596	0.19633	2.6637	0.52083	2.8881
	0.356	3.1854	0.66433	2.6492	0.20967	3.7119	0.56567	2.6983	0.73817	3.3846	0.771	2.3826	0.079667	2.8005	0.40617	2.9376	0.30417	3.0344	0.808	2.4481	0.68383	2.2529	0.14283	2.7695	0.36393	2.7535	0.6465	2.6115	0.42125	2.9893	0.45643	2.6336	0.84617	2.8367
	0.5325	3.1824	0.43317	2.5731	0.26817	3.7032	0.83817	2.6886	0.66286	3.3109	0.6925	2.3427	0.057667	2.7949	0.56839	2.9013	0.46233	2.992	0.61196	2.3946	0.89767	2.2323	0.075357	2.7564	0.60667	2.7478	0.72217	2.6048	0.5165	2.9781	0.14233	2.5953	0.70633	2.7806
	0.15821	3.1208	0.40283	2.5114	0.18133	3.6229	0.7305	2.6403	0.75233	3.3029	0.86714	2.285	0.11167	2.7509	0.637	2.8332	0.29107	2.9714	0.23017	2.3102	0.78033	2.2323	0.28911	2.6833	0.48643	2.6786	0.41867	2.6014	0.53933	2.9592	0.066	2.5749	0.821	2.757
	0.23217	3.0912	0.43467	2.509	0.19583	3.607	0.62983	2.3139	0.5575	3.2262	0.42929	2.1225	0.076833	2.6671	0.69625	2.826	0.34367	2.9699	0.6765	2.2196	0.97467	2.1711	0.45911	2.6513	0.63033	2.6783	0.44883	2.5682	0.32867	2.9174	0.30283	2.5583	0.73217	2.7188
	0.081333	3.0448	0.49683	2.4902	0.19417	3.4027	0.82429	2.0069	0.653	2.9461	0.39433	2.082	0.048667	2.5639	0.70733	2.8239	0.38067	2.9599	0.54283	2.0814	0.38839	1.8939	0.20867	2.5749	0.24717	2.4782	0.61536	2.4863	0.69433	2.8339	0.664	2.5423	0.94767	2.5227
	0.4725	2.9324	0.42383	2.4588	0.10633	3.3359	0.94567	1.9826	0.64733	2.8934	0.395	2.0762	0.14483	2.5583	0.47036	2.7876	0.576	2.9493	0.46633	2.0425	0.6295	1.7853	0.079833	2.5614	0.79933	2.4766	0.85567	2.3281	0.6195	2.7912	0.65467	2.4796	0.63783	2.2
	0.20283	2.6978	0.47167	2.442	0.192	3.3259	0.68667	1.7722	0.48667	2.5902	0.91033	2.0321	0.077333	2.5546	0.68667	2.7341	0.31383	2.9372	0.81917	1.9072	0.5075	1.747	0.2875	2.5359	0.55417	2.4353	0.43933	2.3199	0.53393	2.6241	0.073393	2.4451	0.55196	2.0485
	0.10383	2.6956	0.355	2.419	0.276	3.2922	0.81482	1.7166	0.607	2.5486	0.74217	2.0091	0.11617	2.5324	0.493	2.4998	0.47133	2.9183	0.47167	1.8464	0.32933	1.7308	0.53464	2.5269	0.20917	2.0282	0.75683	2.2536	0.30304	2.5834	0.19617	2.4429	0.686	1.8018
	0.195	2.6277	0.51617	2.4098	0.15533	3.2809	0.6195	1.6021	0.4	2.4374	0.054833	1.9479	0.098167	2.5117	0.7205	2.4298	0.375	2.9174	0.528	1.8292	0.37286	1.7232	0.26733	2.5261	0.34411	1.9609	0.70583	2.2354	0.36393	2.5381	0.057	2.3572	0.46667	1.5521
	0.37383	2.6162	0.2725	2.3772	0.18283	3.2651	0.46083	1.4312	0.80717	1.8783	0.083833	1.8246	0.082833	2.5056	0.61393	2.3358	0.26617	2.9038	0.41967	1.8046	0.60733	1.5978	0.53179	2.4838	0.38583	1.889	0.49268	2.2262	0.6425	2.4788	0.089333	2.307
	0.31911	2.5814	0.378	2.36	0.253	3.2391	0.47089	1.1625	0.4445	1.764	0.69917	1.612	0.082667	2.5036	0.47357	2.2726	0.42483	2.8952	0.46983	1.5914	0.26383	1.4634	0.11517	2.4608	0.455	1.8674	0.69033	2.213	0.55267	2.4052	0.090357	2.3007
	0.53267	2.5484	0.39661	2.3505	0.27286	3.0426					0.60429	1.387	0.13714	2.4046	0.3695	2.1924	0.36183	2.8645	0.49125	1.5758	0.3855	1.3206	0.40554	2.4513	0.61617	1.6989	0.37036	2.1115	0.91929	2.3865	0.44167	2.2915
	0.28283	2.5204	0.4255	2.3461	0.21383	2.9789					0.46417	1.261	0.106	2.3089	0.59083	1.8912	0.39783	2.8323	0.48817	0.44873	0.526	1.1545	0.2325	2.4451	0.26533	1.6424	0.86143	2.0585	0.45817	2.3551	0.71067	2.2881
	0.41617	2.4404	0.65583	2.3458	0.093333	2.9715					0.20683	0.81438	0.21983	2.2894	0.566	1.8157	0.7345	2.8196			0.69167	1.0774	0.4945	2.4322	0.21217	0.79467	0.755	1.8525	0.33446	2.2922	0.32983	2.2774
	0.35533	2.3431	0.29732	2.3175	0.16933	2.9507							0.16036	2.2781	0.45333	1.6928	0.42317	2.8093			0.96589	1.0696	0.5785	2.3614			0.38117	1.8234	0.46933	2.2725	0.66714	2.2216
	0.17883	2.2845	0.31446	2.2295	0.219	2.8073							0.245	2.1238	0.6995	1.6342	0.27179	2.7809			0.95	1.0375	0.19018	2.3505			0.69767	1.8228	0.5935	2.2123	0.32117	2.2155
	0.193	2.2605	0.61933	2.1776	0.077857	2.5959							0.091	2.1215	0.66196	1.5896	0.58833	2.7524			0.77017	1.0305	0.094821	2.2833			0.50317	1.8131	0.52607	2.1371	0.46571	2.1521
	0.33143	2.2572	0.346	2.1671	0.28183	2.5297							0.16283	2.0981	0.35633	1.4469	0.39883	2.7269			0.89733	1.0173	0.37367	2.1965			0.47983	1.6153	0.42883	1.9934	0.13133	2.1256
	0.38983	2.2467	0.39217	2.1222	0.216	2.4907							0.043	2.0861	0.65679	1.4184	0.375	2.7246			0.82583	0.94518	0.27233	2.1863			0.41867	1.3712	0.49667	1.9674	0.707	2.1026
	0.38107	2.2236	0.38	2.1152	0.34967	2.4845							0.27517	2.0257	0.5375	0.69469	0.34482	2.7135			0.793	0.93122	0.57433	2.1393			0.66383	1.3304	0.58217	1.8544	0.044167	1.997
	0.37883	2.1629	0.62067	2.0799	0.2165	2.4466							0.1275	2.0196			0.60036	2.6862			0.69714	0.93065	0.057	2.1266			0.415	1.2472	0.2465	1.8018	0.14696	1.934
	0.4105	2.1067	0.6635	2.0717	0.18217	2.2088							0.12482	1.9506			0.613	2.6634			0.8415	0.91643	0.34967	2.1173			0.45517	1.2468	0.44	1.7806	0.46083	1.8566
	0.35214	2.0591	0.343	2.0492	0.431	2.1748							0.073036	1.9107			0.595	2.6493			0.76036	0.88307	0.18517	2.0385			0.276	0.79283	0.44768	1.7618	0.3225	1.7278
	0.41167	2.0112	0.543	2.0052	0.22017	2.1045							0.13983	1.9023			0.72333	2.6336			0.74583	0.88307	0.265	2.002					0.37483	1.7393	0.16633	1.7201
	0.14625	2.0094	0.51033	1.9346	0.49583	1.5994							0.11133	1.8912			0.40267	2.6258					0.17982	1.9381					0.59633	1.7298	0.078	1.5634
	0.44683	1.9853	0.41768	1.9088									0.11933	1.8617			0.60482	2.6019					0.48967	1.9194					0.51817	1.728	0.049	1.5126
	0.44017	1.9447	0.28893	1.8967									0.079286	1.7872			0.695	2.5852					0.19717	1.888					0.41183	1.6499	0.096786	1.2575
	0.3675	1.9003	0.59233	1.8875									0.21583	1.7607			0.59983	2.5557					0.34183	1.8715					0.342	1.462	0.43071	0.99163
	0.48	1.8857	0.50867	1.8539									0.13161	1.6837			0.38679	2.5288					0.092	1.8014					0.37183	1.3295
	0.27679	1.7814	0.18482	1.8151									0.15233	1.6534			0.642	2.4583					0.1155	1.7784					0.632	1.3088
