# Supplementary material for: Material category of visual objects computed from specular image structure
Source: Nat Hum Behav. 2023 Jun 29;7(7):1152–69. doi: 10.1038/s41562-023-01601-0 (PMC10365995; doi:10.1038/s41562-023-01601-0)
Supplement: Supplementary file 11 — Statistical source data for Supplementary Fig. 12. [file 41562_2023_1601_MOESM11_ESM.xlsx]

## Sheet: panel A i
CatLabel/XY_Data	X	Y
Uncolored metals	0.32613	0.51322
Ceramics	0.2903	0.023872
Rubber-like	0.086128	0.052903
Gold metals	0.2052	0.50985
Velvety/silky	-0.0039775	0.013195
Pearlescent	-0.013251	0.21871
Unglazed porc.	0.030068	0.29431
Solid choc.	-0.0018281	0.02508
Glazed porc.	0.34809	0.099526
Plastic	0.085111	0.20194
Melted choc.	0.22563	0.13787
Brown metals	0.017682	0.079894
Waxy	0.0037525	0.035722

## Sheet: panel A iii
CatLabel/XY_Data	X	Y
Uncolored metals	0.51322	0.54228
Ceramics	0.023872	0.18101
Rubber-like	0.052903	0.16591
Gold metals	0.50985	0.56283
Velvety/silky	0.013195	0.052722
Pearlescent	0.21871	0.2431
Unglazed porc.	0.29431	0.27
Solid choc.	0.02508	0.52416
Glazed porc.	0.099526	0.155
Plastic	0.20194	0.19963
Melted choc.	0.13787	0.57521
Brown metals	0.079894	0.12479
Waxy	0.035722	0.084257

## Sheet: panel A iv
CatLabel/XY_Data	X	Y
Uncolored metals	0.85811	0.85591
Ceramics	0.61684	0.75888
Rubber-like	0.67706	0.73085
Gold metals	0.72447	0.80153
Velvety/silky	0.89185	0.90303
Pearlescent	0.56052	0.82796
Unglazed porc.	0.18342	0.45677
Solid choc.	0.80981	0.81746
Glazed porc.	0.62682	0.63457
Plastic	0.55544	0.80534
Melted choc.	0.69115	0.83115
Brown metals	0.83612	0.85123
Waxy	0.62614	0.62628

## Sheet: panel B i
CatLabel/XY_Data	X_coverage	X_sharpness	X_contrast	X_lowlight val.	X_lowlight satu.	X_highlight satu	Y_coverage	Y_sharpness	Y_contrast	Y_lowlight val.	Y_lowlight satu.	Y_highlight satu
Uncolored metals	0.21277	0.22412	0.18993	0.14279	0.094404	0.046433	0.72341	1.1566	0.87107	0.2169	0.53816	0.032623
Ceramics	0.23404	0.20711	0.22274	0.71503	0.76564	0.60591	0.70926	0.96401	0.64272	0.14734	0.33357	0.23225
Rubber-like	0.2766	0.10355	0.11955	0.66481	0.75546	0.72544	0.25209	0.74085	0.73577	0.090078	0.11094	0.14069
Gold metals	0.2766	0.25029	0.20561	0.24113	0.057762	0.11235	0.43661	0.91404	0.62446	0.091563	0.5548	0.075959
Velvety/silky	0.40426	0.16152	0.28913	0.26696	0.77202	0.71225	0.21272	0.17783	1.7579	1.1811	0.076198	0.0070008
Pearlescent	0.44681	0.28644	0.31939	0.29029	0.29504	0.051336	0.082664	0.73357	0.45509	0.49622	0.28074	0.21807
Unglazed porc.	0.31915	0.10273	0.081082	0.096758	0.007008	0.012836	0.33732	0.1845	0.50823	0.42217	0.033106	0.053872
Solid choc.	0.21809	0.18467	0.13818	0.14197	0.19589	0.32845	0.35144	0.86389	1.0887	0.08157	0.13058	0.53157
Glazed porc.	0.23404	0.20164	0.12976	0.081234	0.0054001	0.023622	0.40926	0.99792	0.77746	0.18488	0.067422	0.23563
Plastic	0.16489	0.2113	0.12224	0.64979	0.76819	0.63479	0.15831	0.89556	0.54689	0.38938	0.03957	0.054823
Melted choc.	0.2234	0.19521	0.16478	0.14465	0.17173	0.36525	0.48621	0.95678	0.93109	0.19099	0.0070283	0.29059
Brown metals	0.27128	0.27452	0.17549	0.13923	0.3385	0.50522	0.22435	1.1859	0.98672	0.088606	0.38603	0.47713
Waxy	0.31383	0.13705	0.099434	0.10407	0.03651	0.14339	0.19529	0.46511	0.71843	0.080644	0.17366	0.45593

## Sheet: panel B ii
CatLabel/XY_Data	X_coverage	X_sharpness	X_contrast	X_lowlight val.	X_lowlight satu.	X_highlight satu	Y_coverage	Y_sharpness	Y_contrast	Y_lowlight val.	Y_lowlight satu.	Y_highlight satu
Uncolored metals	-0.1242	0.37071	0.9091	0.3742	0.25086	0.099283	-0.72341	1.1566	0.87107	0.2169	0.53816	0.032623
Ceramics	-0.22618	0.23811	0.13883	0.26907	0.19458	0.26596	-0.70926	0.96401	0.64272	0.14734	0.33357	0.23225
Rubber-like	-0.17998	-0.041572	-0.28102	-0.13572	-0.23068	-0.18699	0.25209	0.74085	0.73577	0.090078	-0.11094	-0.14069
Gold metals	-0.12218	0.4548	0.76667	0.24352	0.25205	0.21645	-0.43661	0.91404	0.62446	-0.091563	0.5548	-0.075959
Velvety/silky	0.14277	-0.17801	0.089735	-0.017481	-0.11972	-0.098074	0.21272	0.17783	1.7579	1.1811	-0.076198	-0.0070008
Pearlescent	-0.41283	-0.021029	0.27054	-0.048111	-0.29879	-0.28594	0.082664	0.73357	0.45509	0.49622	0.28074	0.21807
Unglazed porc.	-0.27291	-0.11371	-0.45193	0.24997	-0.29581	-0.34803	0.33732	-0.1845	0.50823	0.42217	0.033106	0.053872
Solid choc.	-0.097922	0.082265	-0.16141	-0.63963	0.054219	-0.14407	0.35144	0.86389	1.0887	0.08157	-0.13058	-0.53157
Glazed porc.	-0.20931	0.38661	0.062214	0.23761	0.07089	-0.13518	-0.40926	0.99792	0.77746	-0.18488	0.067422	0.23563
Plastic	0.26706	0.38865	0.26641	-0.10766	-0.24532	-0.23466	0.15831	0.89556	0.54689	0.38938	0.03957	0.054823
Melted choc.	-0.29372	0.44059	0.33708	-0.55247	0.14356	-0.27621	-0.48621	0.95678	0.93109	-0.19099	0.0070283	-0.29059
Brown metals	-0.021675	0.2982	0.31875	-0.30196	-0.097224	-0.14008	-0.22435	1.1859	0.98672	-0.088606	-0.38603	-0.47713
Waxy	-0.10343	0.11333	-0.25962	0.011839	-0.020655	0.031511	0.19529	0.46511	0.71843	-0.080644	-0.17366	-0.45593

## Sheet: panel B iii
CatLabel/XY_Data	X_coverage	X_sharpness	X_contrast	Y_coverage	Y_sharpness	Y_contrast
Uncolored metals	-0.1242	0.37071	0.9091	-0.72341	1.1566	0.87107
Ceramics	-0.22618	0.23811	0.13883	-0.70926	0.96401	0.64272
Rubber-like	-0.17998	-0.041572	-0.28102	0.25209	0.74085	0.73577
Gold metals	-0.12218	0.4548	0.76667	-0.43661	0.91404	0.62446
Velvety/silky	0.14277	-0.17801	0.089735	0.21272	0.17783	1.7579
Pearlescent	-0.41283	-0.021029	0.27054	0.082664	0.73357	0.45509
Unglazed porc.	-0.27291	-0.11371	-0.45193	0.33732	-0.1845	0.50823
Solid choc.	-0.097922	0.082265	-0.16141	0.35144	0.86389	1.0887
Glazed porc.	-0.20931	0.38661	0.062214	-0.40926	0.99792	0.77746
Plastic	0.26706	0.38865	0.26641	0.15831	0.89556	0.54689
Melted choc.	-0.29372	0.44059	0.33708	-0.48621	0.95678	0.93109
Brown metals	-0.021675	0.2982	0.31875	-0.22435	1.1859	0.98672
Waxy	-0.10343	0.11333	-0.25962	0.19529	0.46511	0.71843
