# Supplementary material for: Material category of visual objects computed from specular image structure
Source: Nat Hum Behav. 2023 Jun 29;7(7):1152–69. doi: 10.1038/s41562-023-01601-0 (PMC10365995; doi:10.1038/s41562-023-01601-0)
Supplement: Supplementary file 12 — Statistical source data for Supplementary Fig. 14. [file 41562_2023_1601_MOESM12_ESM.xlsx]

## Sheet: Panel A left
Category	Uncolored metals	Ceramics	Rubber-like	Gold metals	Velvety/silky	Pearlescent	Unglazed porc.	Solid choc.	Glazed porc.	Plastic	Melted choc.	Brown metals	Waxy
Classification accuracy (%)	94	36	58	86	28	31	94	89	72	28	61	69	100

## Sheet: Panel A right
Condition	test bunny	test dragon	test kitchen	test campus
Classification accuracy (%)	59	70	60	66

## Sheet: Panel B left
Category	Rubber-like	Uncolored metals	Ceramics	Gold metals	Plastic	Solid choc.	Velvety/silky	Pearlescent	Melted choc.	Glazed porc.	Unglazed porc.
Classification accuracy (%)	91	94	40	97	29	89	31	29	71	71	100

## Sheet: Panel B right
Condition	test bunny	test dragon	test kitchen	test campus
Classification accuracy (%)	64	71	67	72

## Sheet: Panel C left
Category	Plastic/rubber-like	Ceramics	Uncolored metals	Solid choc.	Unglazed porc.	Glazed porc.	Velvety/silky	Pearlescent/unpolished metals	Gold metals
Classification accuracy (%)	92	44	90	100	100	74	49	49	92

## Sheet: Panel C right
Condition	test bunny	test dragon	test kitchen	test campus
Classification accuracy (%)	73	80	69	74

## Sheet: Panel D left
Category	Choc. (solid)	Plastic	Porc./sto./chal.	Ste./ir./chr. (pol.)	Glazed porc.	Paint/slime (wet)	Clay/playdoh	Pearl	Velvet/silk	Choc./car. (melted)	Foil	Wax/soap	Ste./ir./chr. (unpol.)	Glazed ceram.	Bras./bro./cop.	Latex/rubber	Silver/alum.	Gold metals
Classification accuracy (%)	71	6	97	44	74	3	50	12	9	53	21	97	65	18	56	NaN	65	69

## Sheet: Panel D right
Condition	test bunny	test dragon	test kitchen	test campus
Classification accuracy (%)	39	50	36	47
