# Supplementary material for: Material category of visual objects computed from specular image structure
Source: Nat Hum Behav. 2023 Jun 29;7(7):1152–69. doi: 10.1038/s41562-023-01601-0 (PMC10365995; doi:10.1038/s41562-023-01601-0)
Supplement: Supplementary file 14 — Statistical source data for Supplementary Fig. 16. [file 41562_2023_1601_MOESM14_ESM.xlsx]

## Sheet: “complex” manipulation conditio
	uncolored metals	ceramics	rubber-like	gold metals	velvety silky	pearlescent	unglazed porc.	solid choc.	glazed porc.	plastic	melted choc.	brown metals	waxy
Coverage dragon kitchen	0.17	0.17	0.17	0.17	0.19	0.2	0.14	0.2	0.17	0.2	0.16	0.21	0.2
Coverage bunny kitchen	0.2	0.2	0.18	0.2	0.18	0.19	0.17	0.19	0.2	0.21	0.2	0.2	0.21
Coverage bunny campus	0.24	0.24	0.22	0.24	0.23	0.25	0.19	0.25	0.24	0.26	0.24	0.26	0.26
Coverage dragon campus	0.33	0.33	0.39	0.33	0.38	0.38	0.39	0.37	0.33	0.34	0.33	0.37	0.34
BOX original min	0.07	0.13	0.12	0.07	0.1	0.08	0.1	0.12	0.1	0.17	0.1	0.17	0.1
BOX original lower quartile	0.22	0.17	0.17	0.17	0.15	0.11	0.16	0.18	0.19	0.25	0.18	0.24	0.19
BOX original median	0.27	0.22	0.24	0.24	0.29	0.19	0.27	0.26	0.23	0.28	0.21	0.3	0.26
BOX original upper quartile	0.31	0.28	0.29	0.31	0.41	0.34	0.31	0.3	0.3	0.31	0.23	0.34	0.33
BOX original max	0.36	0.29	0.37	0.35	0.54	0.39	0.41	0.38	0.39	0.39	0.29	0.39	0.41
Sharpness dragon kitchen	0.49	0.44	0.11	0.51	0.17	0.19	0.08	0.16	0.34	0.3	0.38	0.23	0.16
Sharpness bunny kitchen	0.27	0.23	0.09	0.3	0.12	0.15	0.06	0.14	0.18	0.18	0.19	0.19	0.09
Sharpness bunny campus	0.37	0.39	0.12	0.41	0.25	0.22	0.09	0.2	0.29	0.26	0.3	0.27	0.15
Sharpness dragon campus	0.2	0.23	0.04	0.23	0.11	0.08	0.03	0.08	0.17	0.13	0.18	0.12	0.06
BOX original min	0.13	0.11	0	0.19	0.04	0.04	0	0	0.05	0.04	0.06	0.05	0
BOX original lower quartile	0.3	0.18	0.02	0.29	0.07	0.1	0.02	0.04	0.1	0.1	0.18	0.14	0.04
BOX original median	0.33	0.25	0.03	0.35	0.11	0.21	0.03	0.09	0.13	0.2	0.24	0.22	0.05
BOX original upper quartile	0.46	0.32	0.04	0.46	0.13	0.37	0.05	0.13	0.23	0.25	0.35	0.3	0.1
BOX original max	0.67	0.48	0.12	0.67	0.18	0.53	0.08	0.28	0.38	0.36	0.5	0.37	0.24
Contrast dragon kitchen	0.33	0.12	0.05	0.3	0.1	0.17	0.02	0.06	0.04	0.07	0.05	0.13	0.02
Contrast bunny kitchen	0.3	0.1	0.05	0.28	0.07	0.17	0.03	0.08	0.04	0.07	0.05	0.16	0.02
Contrast bunny campus	0.35	0.12	0.05	0.33	0.09	0.19	0.03	0.07	0.04	0.08	0.05	0.15	0.03
Contrast dragon campus	0.35	0.14	0.07	0.33	0.08	0.19	0.04	0.09	0.05	0.09	0.06	0.17	0.03
BOX original min	0.16	0.03	0.01	0.14	0.04	0.06	0.01	0.02	0.02	0.03	0.03	0.05	0.01
BOX original lower quartile	0.26	0.06	0.02	0.2	0.06	0.09	0.02	0.04	0.03	0.05	0.06	0.08	0.02
BOX original median	0.3	0.08	0.02	0.27	0.08	0.17	0.02	0.05	0.04	0.06	0.09	0.11	0.03
BOX original upper quartile	0.33	0.12	0.03	0.29	0.11	0.2	0.03	0.07	0.05	0.08	0.12	0.15	0.03
BOX original max	0.36	0.22	0.1	0.34	0.24	0.3	0.04	0.1	0.08	0.17	0.18	0.19	0.07
LowlightVal dragon kitchen	0.41	0.13	0.21	0.35	0.45	0.44	0.66	0.13	0.78	0.22	0.13	0.12	0.74
LowlightVal bunny kitchen	0.41	0.14	0.22	0.37	0.52	0.47	0.7	0.14	0.81	0.23	0.14	0.14	0.77
LowlightVal bunny campus	0.37	0.14	0.23	0.28	0.48	0.45	0.73	0.14	0.82	0.24	0.13	0.12	0.78
LowlightVal dragon campus	0.39	0.16	0.24	0.3	0.53	0.48	0.77	0.15	0.85	0.26	0.15	0.13	0.82
BOX original min	0.2	0.12	0.13	0.17	0.16	0.22	0.27	0.12	0.24	0.13	0.12	0.14	0.65
BOX original lower quartile	0.35	0.22	0.24	0.36	0.21	0.33	0.69	0.13	0.69	0.21	0.14	0.16	0.67
BOX original median	0.37	0.27	0.25	0.4	0.26	0.4	0.71	0.14	0.71	0.24	0.22	0.19	0.68
BOX original upper quartile	0.4	0.71	0.68	0.44	0.31	0.47	0.76	0.15	0.75	0.67	0.24	0.22	0.74
BOX original max	0.44	0.76	0.75	0.49	0.48	0.78	0.79	0.16	0.78	0.76	0.27	0.3	0.76
LowlightSatu dragon kitchen	0.07	0.05	0.05	0.6	0.58	0.04	0	0.38	0.01	0.01	0.41	0.35	0.49
LowlightSatu bunny kitchen	0.08	0.04	0.04	0.6	0.57	0.04	0	0.38	0.01	0.01	0.41	0.36	0.49
LowlightSatu bunny campus	0.07	0.06	0.07	0.6	0.59	0.06	0	0.39	0.01	0.01	0.4	0.32	0.49
LowlightSatu dragon campus	0.08	0.07	0.07	0.6	0.59	0.06	0	0.39	0.01	0.01	0.4	0.31	0.49
BOX original min	0.07	0.03	0.03	0.68	0.04	0.03	0.03	0.39	0.02	0.04	0.32	0.27	0.59
BOX original lower quartile	0.1	0.05	0.04	0.74	0.08	0.06	0.03	0.54	0.03	0.05	0.63	0.41	0.64
BOX original median	0.13	0.58	0.37	0.75	0.22	0.1	0.03	0.64	0.03	0.4	0.72	0.72	0.65
BOX original upper quartile	0.16	0.66	0.67	0.77	0.69	0.21	0.03	0.69	0.03	0.66	0.76	0.76	0.66
BOX original max	0.25	0.73	0.75	0.81	0.77	0.66	0.04	0.82	0.03	0.75	0.83	0.81	0.67
HighlightSatu dragon kitchen	0.06	0.14	0.09	0.59	0.55	0.06	0	0.32	0.01	0.03	0.4	0.49	0.47
HighlightSatu bunny kitchen	0.05	0.11	0.08	0.59	0.59	0.05	0	0.31	0.01	0.03	0.4	0.5	0.47
HighlightSatu bunny campus	0.07	0.17	0.13	0.59	0.55	0.08	0	0.33	0.01	0.04	0.4	0.47	0.48
HighlightSatu dragon campus	0.07	0.17	0.13	0.59	0.57	0.08	0	0.33	0.01	0.04	0.4	0.46	0.48
BOX original min	0.1	0.05	0.03	0.48	0.07	0.06	0.02	0.17	0.02	0.06	0.13	0.12	0.42
BOX original lower quartile	0.11	0.13	0.07	0.6	0.1	0.1	0.03	0.2	0.04	0.11	0.23	0.15	0.53
BOX original median	0.13	0.3	0.36	0.62	0.13	0.11	0.04	0.31	0.04	0.22	0.36	0.49	0.61
BOX original upper quartile	0.14	0.58	0.65	0.65	0.62	0.13	0.04	0.4	0.06	0.59	0.49	0.56	0.63
BOX original max	0.16	0.63	0.69	0.66	0.67	0.59	0.06	0.65	0.08	0.66	0.64	0.64	0.66

## Sheet: “simple” manipulation condition
	uncolored metals	ceramics	rubber-like	gold metals	velvety silky	pearlescent	unglazed porc.	solid choc.	glazed porc.	plastic	melted choc.	brown metals	waxy
Coverage dragon kitchen	0.17	0.17	0.17	0.17	0.19	0.2	0.14	0.2	0.17	0.2	0.16	0.21	0.2
Coverage bunny kitchen	0.2	0.2	0.18	0.2	0.18	0.19	0.17	0.19	0.2	0.21	0.2	0.2	0.21
Coverage bunny campus	0.24	0.24	0.22	0.24	0.23	0.25	0.19	0.25	0.24	0.26	0.24	0.26	0.26
Coverage dragon campus	0.33	0.33	0.39	0.33	0.38	0.38	0.39	0.37	0.33	0.34	0.33	0.37	0.34
BOX original min	0.07	0.13	0.12	0.07	0.1	0.08	0.1	0.12	0.1	0.17	0.1	0.17	0.1
BOX original lower quartile	0.22	0.17	0.17	0.17	0.15	0.11	0.16	0.18	0.19	0.25	0.18	0.24	0.19
BOX original median	0.27	0.22	0.24	0.24	0.29	0.19	0.27	0.26	0.23	0.28	0.21	0.3	0.26
BOX original upper quartile	0.31	0.28	0.29	0.31	0.41	0.34	0.31	0.3	0.3	0.31	0.23	0.34	0.33
BOX original max	0.36	0.29	0.37	0.35	0.54	0.39	0.41	0.38	0.39	0.39	0.29	0.39	0.41
Sharpness dragon kitchen	0.5	0.44	0.11	0.52	0.16	0.2	0.08	0.16	0.33	0.29	0.38	0.23	0.21
Sharpness bunny kitchen	0.28	0.23	0.09	0.33	0.13	0.17	0.06	0.13	0.16	0.18	0.19	0.18	0.12
Sharpness bunny campus	0.43	0.39	0.12	0.45	0.19	0.25	0.09	0.2	0.26	0.27	0.3	0.28	0.19
Sharpness dragon campus	0.25	0.23	0.04	0.27	0.06	0.09	0.03	0.07	0.14	0.13	0.18	0.12	0.08
BOX original min	0.13	0.11	0	0.19	0.04	0.04	0	0	0.05	0.04	0.06	0.05	0
BOX original lower quartile	0.3	0.18	0.02	0.29	0.07	0.1	0.02	0.04	0.1	0.1	0.18	0.14	0.04
BOX original median	0.33	0.25	0.03	0.35	0.11	0.21	0.03	0.09	0.13	0.2	0.24	0.22	0.05
BOX original upper quartile	0.46	0.32	0.04	0.46	0.13	0.37	0.05	0.13	0.23	0.25	0.35	0.3	0.1
BOX original max	0.67	0.48	0.12	0.67	0.18	0.53	0.08	0.28	0.38	0.36	0.5	0.37	0.24
Contrast dragon kitchen	0.33	0.12	0.05	0.3	0.1	0.17	0.02	0.06	0.04	0.07	0.05	0.13	0.02
Contrast bunny kitchen	0.3	0.1	0.05	0.28	0.07	0.17	0.03	0.08	0.04	0.07	0.05	0.16	0.02
Contrast bunny campus	0.35	0.12	0.05	0.33	0.09	0.19	0.03	0.07	0.04	0.08	0.05	0.15	0.03
Contrast dragon campus	0.35	0.14	0.07	0.33	0.08	0.19	0.04	0.09	0.05	0.09	0.06	0.17	0.03
BOX original min	0.16	0.03	0.01	0.14	0.04	0.06	0.01	0.02	0.02	0.03	0.03	0.05	0.01
BOX original lower quartile	0.26	0.06	0.02	0.2	0.06	0.09	0.02	0.04	0.03	0.05	0.06	0.08	0.02
BOX original median	0.3	0.08	0.02	0.27	0.08	0.17	0.02	0.05	0.04	0.06	0.09	0.11	0.03
BOX original upper quartile	0.33	0.12	0.03	0.29	0.11	0.2	0.03	0.07	0.05	0.08	0.12	0.15	0.03
BOX original max	0.36	0.22	0.1	0.34	0.24	0.3	0.04	0.1	0.08	0.17	0.18	0.19	0.07
LowlightVal dragon kitchen	0.38	0.13	0.21	0.37	0.48	0.42	0.66	0.15	0.7	0.22	0.13	0.16	0.7
LowlightVal bunny kitchen	0.4	0.14	0.22	0.4	0.51	0.45	0.7	0.16	0.75	0.23	0.14	0.17	0.75
LowlightVal bunny campus	0.41	0.14	0.23	0.38	0.51	0.45	0.73	0.15	0.77	0.23	0.13	0.14	0.78
LowlightVal dragon campus	0.45	0.16	0.24	0.41	0.54	0.47	0.77	0.16	0.84	0.25	0.15	0.15	0.85
BOX original min	0.2	0.12	0.13	0.17	0.16	0.22	0.27	0.12	0.24	0.13	0.12	0.14	0.65
BOX original lower quartile	0.35	0.22	0.24	0.36	0.21	0.33	0.69	0.13	0.69	0.21	0.14	0.16	0.67
BOX original median	0.37	0.27	0.25	0.4	0.26	0.4	0.71	0.14	0.71	0.24	0.22	0.19	0.68
BOX original upper quartile	0.4	0.71	0.68	0.44	0.31	0.47	0.76	0.15	0.75	0.67	0.24	0.22	0.74
BOX original max	0.44	0.76	0.75	0.49	0.48	0.78	0.79	0.16	0.78	0.76	0.27	0.3	0.76
LowlightSatu dragon kitchen	0.04	0.05	0.05	0.73	0.57	0.03	0	0.36	0.01	0.01	0.41	0.41	0.49
LowlightSatu bunny kitchen	0.03	0.04	0.04	0.72	0.57	0.02	0	0.36	0.01	0.02	0.41	0.42	0.49
LowlightSatu bunny campus	0.04	0.06	0.07	0.73	0.58	0.04	0	0.37	0.01	0.01	0.4	0.37	0.5
LowlightSatu dragon campus	0.04	0.07	0.07	0.73	0.58	0.04	0	0.38	0.01	0.01	0.4	0.36	0.5
BOX original min	0.07	0.03	0.03	0.68	0.04	0.03	0.03	0.39	0.02	0.04	0.32	0.27	0.59
BOX original lower quartile	0.1	0.05	0.04	0.74	0.08	0.06	0.03	0.54	0.03	0.05	0.63	0.41	0.64
BOX original median	0.13	0.58	0.37	0.75	0.22	0.1	0.03	0.64	0.03	0.4	0.72	0.72	0.65
BOX original upper quartile	0.16	0.66	0.67	0.77	0.69	0.21	0.03	0.69	0.03	0.66	0.76	0.76	0.66
BOX original max	0.25	0.73	0.75	0.81	0.77	0.66	0.04	0.82	0.03	0.75	0.83	0.81	0.67
HighlightSatu dragon kitchen	0.03	0.14	0.09	0.65	0.52	0.05	0	0.31	0.01	0.04	0.4	0.52	0.47
HighlightSatu bunny kitchen	0.02	0.11	0.08	0.66	0.52	0.04	0	0.3	0.01	0.04	0.4	0.52	0.47
HighlightSatu bunny campus	0.05	0.17	0.13	0.66	0.53	0.07	0	0.32	0.01	0.05	0.4	0.5	0.47
HighlightSatu dragon campus	0.05	0.17	0.13	0.67	0.53	0.06	0	0.32	0.01	0.04	0.4	0.49	0.47
BOX original min	0.1	0.05	0.03	0.48	0.07	0.06	0.02	0.17	0.02	0.06	0.13	0.12	0.42
BOX original lower quartile	0.11	0.13	0.07	0.6	0.1	0.1	0.03	0.2	0.04	0.11	0.23	0.15	0.53
BOX original median	0.13	0.3	0.36	0.62	0.13	0.11	0.04	0.31	0.04	0.22	0.36	0.49	0.61
BOX original upper quartile	0.14	0.58	0.65	0.65	0.62	0.13	0.04	0.4	0.06	0.59	0.49	0.56	0.63
BOX original max	0.16	0.63	0.69	0.66	0.67	0.59	0.06	0.65	0.08	0.66	0.64	0.64	0.66
