# Supplementary material for: Material category of visual objects computed from specular image structure
Source: Nat Hum Behav. 2023 Jun 29;7(7):1152–69. doi: 10.1038/s41562-023-01601-0 (PMC10365995; doi:10.1038/s41562-023-01601-0)
Supplement: Source Data Fig. 3 — Statistical source data. [file 41562_2023_1601_MOESM15_ESM.xlsx]

## Sheet: Sheet1
	'Velvet/silk'	'Glazed porc.'	'Glazed ceram.'	'Porc./sto./chal.'	'Clay/playdoh'	'Latex/rubber'	'Wax/soap'	'Pearl'	'Plastic'	'Bras./bro./cop.'	'Gold metals'	'Ste./ir./chr. (unpol.)'	'Ste./ir./chr. (pol.)'	'Silver/alum.'	'Foil'	'Choc. (solid)'	'Choc./car. (melted)'	'Paint/slime (wet)'
1	0	3	21	0	0	3	0	0	2	0	0	0	0	0	0	0	0	30
2	0	0	0	0	9	9	0	0	20	0	0	6	0	0	0	5	3	6
3	0	0	0	9	15	20	3	0	6	0	0	0	0	0	0	0	0	6
4	0	3	17	0	0	21	6	0	8	0	0	0	0	0	0	3	0	0
5	0	0	0	3	15	24	5	0	3	0	0	3	0	0	3	0	0	3
6	0	0	0	3	0	12	9	0	27	0	0	0	0	0	0	0	0	6
7	0	0	0	9	5	21	9	0	6	0	0	0	3	0	0	0	0	6
8	0	0	18	0	0	0	0	0	0	3	0	0	0	0	0	0	36	3
9	0	0	0	0	0	3	3	0	6	3	0	0	0	0	0	36	9	0
10	0	0	0	0	3	0	3	0	4	6	0	0	0	0	3	30	6	3
11	0	0	3	0	0	3	3	0	6	0	0	0	0	0	0	27	18	0
12	3	0	0	0	0	9	3	0	0	0	0	0	0	0	0	44	0	0
13	0	0	3	0	0	3	3	0	0	3	0	0	0	0	0	41	3	3
14	3	0	0	3	0	9	0	0	0	0	0	0	0	0	0	43	0	0
15	0	0	15	0	0	0	0	0	0	0	0	0	0	0	0	0	24	21
16	0	0	3	0	2	6	0	0	11	9	0	0	0	0	3	18	3	3
17	0	0	0	0	9	14	0	0	15	6	0	0	0	0	0	13	0	0
18	0	0	3	3	0	3	0	0	6	3	0	0	0	0	5	11	20	3
19	0	0	0	9	6	3	3	0	6	3	0	0	0	0	0	27	0	3
20	0	0	6	0	0	9	0	3	0	3	0	0	0	0	0	18	14	6
21	0	0	3	0	9	8	9	0	8	3	0	0	0	0	0	13	0	3
22	0	9	21	0	0	3	0	0	0	0	0	0	3	0	3	0	3	18
23	0	0	9	0	0	11	6	3	20	0	0	0	3	0	0	0	0	6
24	0	3	0	2	18	17	4	0	9	0	0	3	0	0	0	0	0	0
25	2	0	3	0	0	9	3	0	23	0	0	0	0	0	3	3	0	12
26	7	0	3	3	8	17	8	0	0	0	0	6	0	3	0	0	0	0
27	0	0	14	0	2	14	3	0	14	0	0	0	3	3	3	0	0	0
28	20	0	3	1	12	12	0	1	0	0	0	2	0	0	3	0	0	0
29	0	0	3	0	0	0	0	0	3	0	0	0	3	0	3	0	42	6
30	0	0	0	0	0	9	0	0	3	0	0	0	0	0	0	29	15	3
31	0	0	0	0	0	9	3	0	11	3	0	0	0	0	0	33	0	0
32	0	0	0	0	0	6	0	0	6	0	0	0	2	0	0	42	3	0
33	7	0	0	0	0	0	0	0	6	0	0	0	3	0	0	42	0	0
34	0	0	0	0	0	3	0	0	15	0	0	0	0	0	0	33	6	3
35	21	0	0	0	3	6	0	0	0	3	0	0	3	0	6	18	0	0
36	0	0	18	0	0	0	0	0	3	0	6	0	0	0	6	0	18	9
37	1	0	0	0	0	5	0	3	6	24	6	3	0	0	0	6	1	0
38	0	0	0	3	9	6	3	0	12	9	4	0	0	0	0	12	0	0
39	0	0	3	0	0	6	0	0	4	18	3	0	0	0	3	14	3	3
40	12	0	0	0	3	4	0	0	9	6	3	0	0	0	3	15	0	0
41	0	0	5	0	0	3	0	0	6	18	7	0	3	0	3	4	3	3
42	26	0	0	3	3	3	0	0	3	3	6	0	0	0	0	5	0	6
43	0	3	12	0	0	0	0	0	0	0	0	3	18	0	12	0	0	12
44	0	0	6	0	0	3	0	6	9	3	0	6	9	9	6	0	3	0
45	3	0	3	6	6	9	9	3	0	0	0	18	0	3	0	0	0	0
46	0	3	9	0	0	0	3	3	0	3	0	14	12	9	0	0	0	3
47	21	0	0	0	0	3	0	6	11	0	0	9	3	3	0	0	0	3
48	0	0	6	0	0	0	3	1	12	3	0	11	3	11	3	0	0	3
49	32	0	3	0	0	6	0	3	3	0	0	3	3	3	0	0	0	3
50	0	3	20	0	0	0	0	0	0	0	0	0	12	0	9	0	6	9
51	0	0	2	0	0	3	0	0	11	18	0	9	6	0	0	0	6	3
52	2	0	3	6	0	15	6	9	2	6	0	6	0	0	0	0	0	3
53	0	0	8	0	0	0	0	3	6	9	0	0	9	0	10	0	9	2
54	15	0	0	3	0	4	0	6	4	3	0	0	0	0	6	9	2	3
55	0	0	9	0	0	3	0	5	8	12	0	6	3	0	1	2	3	3
56	31	0	0	0	0	0	0	3	12	6	0	3	0	0	0	3	0	0
57	0	0	0	0	0	0	0	0	0	9	27	0	0	0	18	0	0	6
58	0	0	0	0	0	3	0	0	0	8	44	0	0	0	3	0	0	0
59	5	0	0	0	0	3	3	3	3	17	20	0	0	0	3	0	0	0
60	0	0	6	0	0	0	0	0	0	9	36	2	0	0	6	0	0	0
61	23	0	0	0	3	0	0	0	3	5	18	0	0	0	6	0	0	0
62	0	0	3	0	0	0	0	0	0	15	36	0	0	0	6	0	0	0
63	33	0	0	0	0	0	0	0	3	6	17	0	0	0	0	0	0	0
64	0	0	0	0	0	0	0	0	3	0	0	0	15	27	15	0	0	0
65	0	0	0	0	0	0	0	3	3	6	0	0	15	33	0	0	0	0
66	3	0	3	3	0	2	1	8	9	0	0	6	3	16	0	0	0	0
67	0	0	0	0	0	0	0	0	0	0	0	0	12	45	3	0	0	0
68	12	0	3	0	0	0	0	9	3	3	0	3	3	18	3	0	0	3
69	0	0	0	0	0	0	0	9	6	0	0	0	12	30	3	0	0	0
70	30	0	0	0	0	0	0	3	3	0	0	0	11	12	0	0	0	0
71	0	0	3	0	0	0	0	0	6	0	0	0	12	30	9	0	0	0
72	0	0	3	0	0	0	0	6	3	3	0	0	6	38	0	0	0	0
73	1	0	0	0	2	3	3	17	12	3	0	9	0	5	0	0	0	0
74	0	0	3	0	0	0	0	0	0	3	0	6	18	24	5	0	0	0
75	24	0	0	0	0	3	0	6	0	3	0	0	6	12	3	0	0	0
76	0	0	3	0	0	0	0	5	6	0	0	6	9	26	3	0	0	0
77	36	0	0	0	0	0	0	0	3	0	0	0	9	11	0	0	0	0
78	0	0	3	0	0	0	0	0	3	0	42	0	0	0	12	0	0	0
79	0	0	0	0	0	0	0	3	0	0	50	0	0	0	6	0	0	0
80	3	0	3	0	0	0	0	3	6	3	36	0	0	0	3	0	0	3
81	0	0	0	0	0	0	0	0	3	0	48	0	0	0	9	0	0	0
82	18	0	0	0	0	0	0	0	3	0	35	0	0	0	3	0	0	0
83	0	0	0	0	0	0	0	0	0	0	48	0	0	0	12	0	0	0
84	24	0	0	0	0	0	0	0	3	0	33	0	0	0	0	0	0	0
85	0	15	18	3	0	3	0	0	0	0	0	0	3	0	0	0	0	18
86	0	3	9	6	3	3	3	3	20	0	0	3	3	0	0	0	0	3
87	0	0	6	9	15	12	7	0	3	0	0	3	0	0	0	3	0	0
88	0	0	12	6	3	12	0	0	15	0	0	0	0	0	3	0	0	9
89	0	0	3	6	9	15	10	0	6	0	0	3	0	0	0	0	0	6
90	0	3	12	0	6	6	8	0	9	0	0	0	3	0	3	0	0	9
91	0	0	0	12	12	23	4	0	3	0	0	3	0	0	0	0	0	0
92	0	0	21	0	0	0	0	0	0	3	0	0	0	0	0	0	27	9
93	0	0	0	0	3	9	6	0	18	0	0	0	0	0	0	12	8	3
94	0	0	0	3	15	9	10	0	9	0	0	0	0	0	0	3	3	6
95	0	0	3	0	0	8	12	0	12	0	0	0	0	0	0	15	6	2
96	0	0	0	0	3	15	12	0	11	0	0	0	0	0	0	12	3	3
97	0	0	3	0	0	3	12	0	15	0	0	0	0	0	0	14	9	2
98	0	0	0	0	6	20	18	0	5	0	0	0	0	0	0	6	2	0
99	0	0	21	0	0	3	0	0	0	0	0	0	0	0	0	0	21	15
100	0	0	8	0	0	9	6	0	12	3	0	0	0	0	6	6	2	6
101	3	0	0	0	20	3	18	0	0	3	0	0	0	0	0	6	3	3
102	0	3	6	0	0	20	3	0	6	0	0	0	0	0	3	7	9	0
103	0	0	0	0	17	20	14	0	6	0	0	0	0	0	0	0	0	0
104	0	3	8	3	3	9	3	0	7	3	0	0	0	0	3	6	6	3
105	3	0	0	3	12	15	9	0	6	3	0	0	0	0	3	0	3	3
106	0	6	33	0	0	3	0	0	0	0	0	0	3	0	0	0	0	15
107	0	0	9	0	0	18	6	0	23	0	0	0	0	0	0	0	0	3
108	0	0	0	6	12	18	7	0	6	0	0	5	0	0	0	0	0	3
109	0	0	12	0	0	15	6	0	18	0	0	0	3	0	0	0	0	5
110	3	0	3	15	9	9	3	0	15	0	0	0	0	0	0	0	0	3
111	0	3	6	0	0	24	9	0	11	0	0	0	3	0	0	0	0	3
112	0	0	0	11	12	6	9	0	3	0	0	3	0	3	0	3	0	9
113	0	0	6	0	0	3	0	0	3	0	0	0	0	0	0	0	42	6
114	0	0	3	0	0	9	0	0	21	0	0	0	0	0	0	8	15	3
115	3	0	0	0	6	9	9	0	3	3	0	0	0	0	0	19	3	3
116	0	0	0	0	6	6	0	0	21	0	0	0	0	0	0	9	15	3
117	0	0	3	0	3	12	9	0	13	0	0	0	0	0	0	13	3	0
118	0	0	3	0	0	0	9	0	15	0	0	0	0	0	0	14	14	3
119	20	0	0	6	3	9	0	0	6	0	0	0	0	0	0	9	3	3
120	0	6	15	0	0	0	0	3	6	0	0	0	0	0	0	0	12	18
121	0	0	0	0	0	1	0	0	20	6	9	0	0	0	6	6	6	3
122	0	0	0	0	15	17	6	0	9	3	3	0	0	0	0	5	0	0
123	0	0	6	0	0	3	0	0	18	0	6	0	0	0	3	6	8	6
124	0	0	0	0	14	9	9	3	12	3	0	0	0	0	3	0	0	3
125	0	0	6	0	0	3	3	0	14	11	7	0	0	0	6	3	3	0
126	9	0	0	0	10	12	3	0	11	3	0	0	0	0	0	6	0	3
127	0	3	30	0	0	0	0	0	0	0	0	0	5	0	5	0	0	15
128	0	0	6	0	0	6	3	3	23	0	0	3	0	3	3	0	3	6
129	4	0	0	0	3	11	8	3	17	0	0	8	0	0	0	0	0	0
130	0	0	18	3	0	3	0	3	10	0	0	3	6	3	0	0	0	9
131	18	0	3	2	0	9	6	3	8	0	0	3	3	0	0	0	0	2
132	2	0	6	0	0	0	3	3	22	0	0	3	6	3	3	0	3	2
133	29	0	3	0	0	10	0	0	6	0	0	9	0	0	0	0	0	0
134	0	0	15	0	0	0	0	0	3	3	0	0	0	0	3	0	30	6
135	0	0	3	3	0	3	0	6	12	2	2	0	0	0	0	16	3	6
136	2	0	0	0	0	14	4	6	14	0	0	0	0	0	0	11	0	3
137	0	0	6	0	0	6	0	3	6	0	0	0	0	0	6	8	15	8
138	12	0	3	0	0	0	3	0	6	3	0	0	3	0	3	20	3	2
139	0	0	11	0	0	3	0	6	10	3	0	0	0	3	0	6	6	9
140	35	0	0	0	0	3	0	0	9	3	0	0	0	0	0	3	0	6
141	0	3	6	0	0	0	0	0	6	3	15	0	0	0	12	0	3	12
142	0	0	0	0	0	0	0	0	6	9	42	0	0	0	3	0	0	0
143	3	0	0	0	0	4	3	0	18	9	12	0	0	0	6	0	0	3
144	0	0	3	0	0	3	0	0	9	5	29	0	0	0	0	0	0	9
145	15	0	0	0	0	3	0	3	4	3	22	0	0	0	3	0	3	0
146	1	0	0	0	0	0	3	0	3	9	36	0	0	0	6	0	0	0
147	33	0	0	0	2	2	0	0	6	0	15	0	0	0	0	0	0	0
148	0	3	3	0	0	0	0	0	0	0	0	0	21	15	15	0	0	3
149	0	0	0	0	0	0	0	6	3	0	0	3	9	25	12	0	0	0
150	3	0	0	0	0	0	3	9	15	0	0	18	0	6	3	0	0	3
151	0	0	0	0	0	0	0	3	3	0	0	3	22	21	5	0	0	0
152	18	0	3	0	0	3	0	12	0	0	0	6	3	9	3	0	0	3
153	0	0	0	0	0	0	0	9	3	0	0	0	12	27	9	0	0	0
154	36	0	0	0	0	0	0	3	3	0	0	0	5	9	3	0	0	0
155	0	3	5	0	0	0	0	3	3	0	3	0	18	18	6	0	0	0
156	0	0	3	0	0	0	0	15	8	9	0	9	3	11	0	0	0	0
157	0	0	0	0	0	9	6	27	3	3	0	3	0	3	3	0	0	3
158	0	0	3	0	0	3	0	12	0	0	0	0	23	9	3	0	0	6
159	23	0	3	0	0	1	0	18	6	0	3	0	2	0	0	0	0	0
160	0	0	3	0	0	0	0	9	9	3	0	3	12	21	0	0	0	0
161	36	0	0	0	0	0	0	3	3	3	0	0	3	8	3	0	0	0
162	0	0	0	0	0	0	0	0	3	0	36	0	3	0	18	0	0	0
163	0	0	3	0	0	0	0	0	3	0	54	0	0	0	0	0	0	0
164	17	0	0	1	0	3	6	0	2	0	23	0	0	0	3	0	0	0
165	0	0	3	0	0	0	0	0	3	0	54	0	0	0	0	0	0	0
166	21	0	0	0	0	0	0	0	3	0	27	0	0	0	6	0	0	3
167	0	0	3	0	0	0	0	0	9	0	48	0	0	0	0	0	0	0
168	31	0	0	0	0	3	0	0	0	3	21	0	0	0	0	0	0	0
169	0	51	0	0	0	3	0	0	3	0	0	0	0	0	0	3	0	0
170	0	9	3	36	0	3	6	0	3	0	0	0	0	0	0	0	0	0
171	0	3	0	45	3	0	3	0	3	0	0	0	0	0	0	0	0	3
172	0	12	6	33	0	3	6	0	0	0	0	0	0	0	0	0	0	0
173	0	6	3	33	0	8	6	0	0	0	0	3	0	0	0	0	0	0
174	0	9	0	39	0	0	9	0	0	0	0	0	0	0	0	3	0	0
175	0	3	0	48	3	0	6	0	0	0	0	0	0	0	0	0	0	0
176	0	9	21	0	0	9	3	3	6	0	0	0	0	0	3	0	0	6
177	0	0	3	0	3	6	30	0	12	0	0	0	0	0	0	0	0	6
178	0	0	0	3	9	15	21	0	6	0	0	0	0	0	0	0	0	6
179	0	0	0	0	9	15	21	0	12	0	0	0	0	0	0	0	0	3
180	0	0	0	0	9	21	18	0	9	0	0	0	0	0	0	0	0	3
181	3	0	0	0	3	18	30	0	6	0	0	0	0	0	0	0	0	0
182	3	0	0	0	3	21	33	0	0	0	0	0	0	0	0	0	0	0
183	0	9	18	3	3	9	3	3	6	0	0	0	0	0	0	0	0	5
184	0	0	0	0	9	9	33	0	3	0	0	0	0	0	0	0	0	6
185	0	0	0	0	6	29	15	0	9	0	0	0	0	0	0	0	0	0
186	0	0	3	0	6	15	20	0	6	0	0	0	0	0	0	3	0	6
187	0	0	0	0	12	18	18	0	6	0	0	0	0	0	0	3	0	3
188	0	0	0	3	6	9	33	0	3	0	0	0	0	0	0	0	0	6
189	0	0	0	0	15	18	15	0	9	0	0	0	0	0	0	0	0	3
190	0	48	6	0	0	3	0	0	0	0	0	0	0	0	0	0	0	3
191	0	36	3	3	0	6	3	0	9	0	0	0	0	0	0	0	0	0
192	0	3	3	33	6	0	9	0	3	0	0	0	0	0	0	3	0	0
193	0	33	12	3	3	0	0	0	3	0	0	0	0	0	0	6	0	0
194	0	3	0	46	6	0	3	0	0	0	0	0	0	0	0	0	0	0
195	0	33	6	12	0	0	6	0	2	0	0	0	0	0	0	0	0	0
196	0	9	0	30	0	6	12	0	0	0	0	0	0	0	0	3	0	0
197	0	3	33	0	0	6	0	0	6	0	0	0	0	0	3	0	0	9
198	0	3	3	0	0	24	12	0	6	0	0	0	0	0	0	3	6	3
199	0	0	0	3	9	12	24	0	6	0	0	0	0	0	0	0	0	6
200	0	3	9	0	0	9	21	0	12	0	0	0	0	0	0	0	0	6
201	0	0	0	0	9	12	27	0	6	0	0	0	0	0	0	0	0	6
202	0	3	3	0	3	30	9	0	6	0	0	0	0	0	0	3	0	1
203	0	0	0	0	15	15	18	0	3	0	0	0	0	0	0	3	0	6
204	0	3	21	0	0	6	0	0	6	0	0	0	0	0	0	3	0	21
205	0	0	6	0	3	15	12	0	18	0	0	0	0	0	0	0	0	6
206	0	0	0	0	3	15	30	0	6	0	0	0	0	0	0	0	0	6
207	0	3	3	0	0	12	9	3	27	0	0	0	0	0	0	3	0	0
208	0	0	0	0	11	26	15	0	6	0	0	0	0	0	0	0	0	0
209	0	3	3	0	3	12	24	0	12	0	0	0	0	0	0	0	0	3
210	3	0	0	0	6	21	24	0	3	0	0	0	0	0	0	0	0	3
211	0	42	6	0	0	3	0	0	2	0	0	0	0	0	0	0	0	6
212	0	41	9	0	0	3	0	3	3	0	0	0	0	0	0	0	0	0
213	0	3	3	36	0	3	12	3	0	0	0	0	0	0	0	0	0	0
214	0	36	9	0	0	3	0	6	3	0	0	0	0	0	0	3	0	0
215	0	9	0	39	0	0	5	3	0	0	0	0	0	0	0	0	0	3
216	0	30	12	3	0	3	3	3	3	0	0	0	0	0	0	0	3	0
217	0	18	0	27	3	0	9	0	3	0	0	0	0	0	0	0	0	0
218	0	3	24	0	0	3	0	3	6	0	0	0	0	0	0	0	0	21
219	0	0	5	0	0	17	3	0	12	0	0	0	0	0	2	3	0	15
220	0	0	0	0	0	6	42	0	5	0	0	0	0	0	0	0	0	6
221	0	3	12	0	0	6	3	3	21	0	0	0	0	0	0	3	0	9
222	0	0	0	0	3	15	24	0	9	0	0	0	0	0	0	6	0	3
223	0	3	9	3	0	15	6	3	12	0	0	0	0	0	3	0	0	6
224	3	0	0	0	0	12	29	0	6	0	0	0	0	0	0	3	0	6
225	0	0	21	0	0	9	0	3	3	0	0	0	0	0	0	0	0	24
226	0	6	6	0	0	12	9	3	24	0	0	0	0	0	0	0	0	0
227	0	0	0	3	6	9	27	0	9	0	0	0	0	0	0	0	0	6
228	0	0	18	0	0	11	6	0	18	0	0	0	0	0	0	0	0	6
229	0	0	9	0	8	3	21	3	12	0	0	0	0	0	0	0	0	3
230	0	3	11	0	0	9	6	8	12	0	0	0	0	0	0	0	3	6
231	0	0	3	0	5	9	15	0	24	0	0	0	0	0	0	0	0	3
232	0	0	30	0	0	0	0	0	1	0	0	0	3	0	0	0	0	24
233	0	0	0	3	6	6	5	2	17	0	0	3	3	0	3	3	0	5
234	0	0	0	15	10	3	6	0	14	0	0	0	0	0	0	0	0	9
235	3	9	16	0	3	0	0	0	12	0	0	3	0	0	0	3	0	9
236	6	0	0	15	11	8	3	0	9	0	0	0	0	0	0	0	0	6
237	3	3	9	3	5	3	0	0	7	0	0	6	0	0	3	7	0	6
238	4	0	0	12	9	2	6	0	8	0	0	9	0	0	0	0	3	3
239	0	0	9	0	0	0	0	0	0	0	0	0	0	0	0	6	45	0
240	0	0	0	0	0	3	0	0	0	0	0	0	0	0	0	51	3	3
241	3	0	0	0	3	6	6	0	3	0	0	0	0	0	0	34	3	0
242	0	0	3	0	3	0	3	0	3	0	0	0	0	0	0	30	18	0
243	0	0	0	0	0	3	0	0	0	0	0	0	0	0	0	51	6	0
244	0	0	6	0	0	0	0	3	0	3	0	0	0	0	0	36	9	3
245	11	0	0	0	0	0	3	0	8	0	0	0	0	0	0	35	0	0
246	0	0	15	0	0	0	0	0	0	0	0	0	0	0	0	0	42	3
247	0	0	3	3	0	0	0	0	3	6	3	3	0	0	3	24	6	6
248	3	0	0	0	17	6	8	0	4	3	0	0	0	0	0	15	0	0
249	0	0	6	0	0	0	0	0	6	0	0	0	0	0	0	24	15	9
250	11	0	0	0	3	0	6	0	3	0	0	0	0	0	0	25	6	3
251	3	0	6	0	3	3	0	0	3	0	6	0	0	0	9	15	8	3
252	9	0	0	0	6	0	3	0	9	0	0	0	0	0	3	30	0	0
253	0	3	39	0	0	0	0	0	0	0	0	0	0	0	0	0	3	15
254	0	0	9	6	0	7	0	3	6	0	0	6	6	0	3	11	0	0
255	0	0	2	12	9	0	11	3	4	0	0	9	3	0	0	3	0	0
256	0	3	18	0	0	3	0	3	13	0	0	3	6	0	0	3	0	6
257	25	0	0	3	6	0	3	0	14	0	0	0	0	0	0	0	0	6
258	3	0	15	1	3	0	0	0	18	0	0	2	3	0	3	6	0	3
259	24	0	0	5	3	0	6	0	9	3	0	6	0	0	3	0	0	0
260	0	3	18	0	0	0	0	0	0	0	0	0	0	0	0	3	27	9
261	0	0	5	0	0	3	0	0	3	0	0	0	0	0	0	42	6	0
262	3	0	0	3	3	0	0	0	0	0	0	0	0	0	6	39	6	0
263	0	0	0	0	0	0	0	3	3	0	0	0	0	0	0	39	15	0
264	15	0	0	0	6	2	0	0	3	0	0	0	0	0	0	27	6	0
265	0	0	3	3	0	0	0	0	3	0	0	0	3	0	0	33	6	7
266	24	0	3	0	6	0	3	0	3	2	0	0	0	0	0	15	3	0
267	0	0	21	0	0	0	0	3	0	0	8	0	0	0	2	0	15	9
268	0	0	0	0	0	0	0	0	3	24	3	0	0	0	9	12	9	0
269	5	0	0	6	9	0	0	0	1	6	3	0	0	0	0	20	3	3
270	3	0	3	0	0	0	0	0	5	12	6	0	0	0	3	12	15	0
271	32	0	0	0	1	0	0	2	0	0	3	0	0	0	8	6	3	0
272	3	0	9	0	0	3	2	0	3	9	3	0	0	0	5	8	9	3
273	32	0	0	0	5	0	0	0	3	0	3	0	0	0	4	9	0	0
274	0	3	33	0	0	0	0	3	3	0	0	0	6	3	3	0	0	6
275	0	0	3	3	0	3	0	3	8	0	0	12	11	9	0	6	0	0
276	0	0	0	11	15	0	3	12	6	0	0	9	0	0	3	0	0	0
277	3	0	10	0	3	0	0	6	3	0	0	3	6	8	6	2	3	3
278	35	0	6	3	0	0	6	0	0	3	0	3	0	0	0	0	0	3
279	0	0	9	2	0	0	0	11	6	3	0	9	9	6	3	0	0	0
280	42	0	0	0	0	0	0	2	3	0	0	3	0	6	3	0	0	0
281	0	0	18	0	0	0	0	0	0	3	3	0	6	0	0	0	15	15
282	0	0	9	0	0	0	3	12	5	9	0	0	0	0	0	19	0	0
283	9	0	3	3	4	0	9	9	4	3	0	3	0	0	0	5	0	0
284	2	0	6	0	0	3	0	6	3	0	0	0	0	0	3	14	19	0
285	27	0	0	0	3	0	0	3	0	0	0	0	3	0	3	18	3	0
286	3	0	6	0	3	0	0	3	3	11	0	3	0	0	6	15	6	0
287	35	0	3	0	3	0	0	3	3	6	0	2	0	0	0	3	0	0
288	0	0	6	0	0	0	0	0	0	3	30	0	3	0	12	0	0	6
289	0	0	0	0	0	0	0	0	0	18	36	0	0	0	0	0	6	0
290	13	0	0	0	6	0	0	0	0	9	23	3	0	0	3	0	0	0
291	0	0	3	0	0	0	0	0	3	21	22	0	0	0	6	0	0	3
292	32	0	3	0	3	0	0	3	0	8	6	0	0	0	3	0	0	0
293	0	0	0	0	0	0	0	3	3	19	21	0	0	0	0	3	6	3
294	36	0	0	0	0	0	0	0	0	11	6	0	0	0	3	0	3	0
295	0	0	0	0	0	0	0	0	0	0	0	0	21	36	3	0	0	0
296	0	0	3	0	0	0	0	18	3	0	0	3	9	23	0	0	0	0
297	0	0	0	6	0	0	0	21	1	0	0	3	3	18	3	0	0	3
298	0	0	3	0	0	0	0	18	3	0	0	6	12	15	3	0	0	0
299	26	0	0	0	0	0	0	6	0	0	0	3	6	18	0	0	0	0
300	0	0	3	0	0	0	0	18	0	0	0	0	9	24	3	0	0	3
301	33	0	0	0	3	0	0	6	0	0	0	0	6	12	0	0	0	0
302	0	6	6	0	0	0	0	3	0	9	2	0	12	18	0	0	0	3
303	0	0	6	0	0	0	0	12	6	3	0	6	9	18	0	0	0	0
304	6	0	3	6	0	0	3	18	0	0	0	6	3	12	0	3	0	0
305	0	0	0	0	0	0	0	18	0	6	0	0	9	15	9	0	0	3
306	27	0	0	0	0	3	0	9	0	0	0	3	9	9	0	0	0	0
307	0	0	6	0	0	3	0	20	0	3	0	6	6	9	6	0	0	0
308	35	0	0	0	0	0	0	18	0	0	0	3	0	0	3	0	0	0
309	0	0	6	0	0	0	0	0	0	0	42	0	0	0	9	0	0	3
310	0	0	3	0	0	0	0	0	0	0	56	0	0	0	0	0	0	0
311	6	0	3	0	0	0	3	6	0	3	30	0	0	0	9	0	0	0
312	0	0	0	0	0	0	0	3	0	3	48	0	0	0	6	0	0	0
313	33	0	0	0	0	0	0	0	0	0	27	0	0	0	0	0	0	0
314	5	0	3	0	0	0	0	0	0	3	42	0	0	0	6	0	0	0
315	33	0	0	0	0	0	0	0	0	0	21	0	0	0	6	0	0	0
316	0	12	27	3	0	3	0	0	0	0	0	0	0	0	0	0	0	15
317	0	0	9	6	3	3	19	0	12	0	0	0	0	0	0	0	0	6
318	3	0	0	22	24	0	3	0	3	0	0	0	0	0	0	0	0	3
319	0	3	21	3	0	3	9	0	10	0	0	0	3	0	0	0	0	6
320	0	0	0	18	26	6	3	0	3	0	0	0	0	0	0	0	0	3
321	0	0	18	6	3	6	3	0	6	0	0	3	6	0	0	3	0	6
322	0	0	0	21	24	5	0	0	0	0	0	9	0	0	0	0	0	0
323	0	0	21	0	0	6	0	0	0	0	0	0	0	0	0	0	18	15
324	0	0	0	0	0	6	6	0	18	3	0	0	0	0	0	24	0	3
325	0	0	0	0	15	9	11	0	5	0	0	0	0	0	0	15	0	3
326	0	0	9	0	0	3	0	0	18	0	0	0	0	0	3	14	3	9
327	4	0	0	6	15	3	9	0	6	0	0	0	0	0	0	11	0	2
328	3	0	3	0	0	3	3	0	18	0	0	0	0	0	0	18	8	3
329	9	0	0	3	18	3	3	0	7	0	0	0	0	0	0	12	0	3
330	0	3	18	0	0	0	0	3	3	0	0	0	0	0	0	0	15	18
331	0	0	6	0	3	9	15	0	15	0	3	0	0	0	0	8	0	0
332	0	0	0	3	21	11	12	0	6	0	0	0	0	0	0	0	3	3
333	0	0	9	0	3	6	3	0	9	0	5	0	0	0	0	0	8	14
334	2	0	0	3	8	9	9	0	12	0	3	0	0	0	3	3	3	3
335	0	0	3	3	0	3	9	3	12	0	0	0	0	0	3	13	3	5
336	3	0	0	3	23	3	6	0	6	0	0	0	0	0	0	13	0	0
337	0	18	20	0	0	3	0	0	0	0	0	0	0	3	3	0	3	9
338	0	0	9	8	3	0	11	3	17	0	0	0	0	0	0	0	0	6
339	3	0	0	17	21	6	3	0	3	0	0	3	0	0	0	0	0	3
340	0	6	18	6	0	3	3	3	12	0	0	0	0	0	3	3	0	3
341	13	0	3	21	3	0	3	0	8	3	0	0	0	0	0	3	0	0
342	0	3	13	3	0	3	5	6	6	0	0	0	6	0	0	6	0	6
343	12	0	6	12	3	3	4	0	12	0	0	3	0	0	0	0	0	3
344	0	0	24	0	0	0	0	0	0	0	0	0	0	0	0	0	21	15
345	0	0	0	3	0	3	9	0	15	0	0	0	0	0	3	21	3	3
346	0	0	0	3	6	3	15	0	6	0	0	0	0	0	3	18	3	3
347	0	0	3	0	0	0	0	0	6	0	0	0	0	0	0	21	23	6
348	12	0	0	3	6	3	6	0	11	0	0	0	0	0	0	14	0	3
349	0	0	6	0	0	9	0	0	11	0	0	0	0	0	0	23	6	3
350	13	0	0	0	3	0	9	0	0	2	0	0	0	0	0	15	15	0
351	0	0	21	0	0	0	0	0	3	0	0	0	0	0	3	0	18	15
352	0	0	1	0	3	5	6	0	6	3	4	0	0	0	5	11	8	0
353	9	0	0	3	6	6	6	0	9	3	6	0	0	0	3	5	3	0
354	0	0	7	0	0	3	0	0	6	0	3	0	0	0	5	8	15	9
355	9	0	3	6	6	3	6	0	14	0	3	0	0	0	0	3	0	6
356	0	0	6	0	0	6	0	0	17	3	6	0	0	0	4	8	3	3
357	14	0	3	0	10	9	3	0	3	0	6	0	0	0	0	0	0	8
358	0	6	30	0	0	0	0	3	2	0	0	0	3	0	0	0	0	15
359	0	3	5	0	0	0	3	15	15	0	0	12	0	3	0	0	0	3
360	6	0	0	16	3	0	0	9	8	0	0	12	0	0	3	0	0	0
361	0	0	20	6	3	0	2	6	3	0	0	3	3	6	3	0	0	3
362	30	0	3	3	0	0	0	12	0	0	0	3	3	0	3	0	0	3
363	3	3	6	0	0	0	3	27	3	0	0	9	3	3	0	0	0	0
364	33	0	3	6	3	0	3	3	6	0	0	0	2	0	0	0	0	0
365	0	0	27	0	0	0	0	3	0	0	0	0	3	0	0	0	15	12
366	0	0	9	0	0	3	0	15	5	6	0	0	0	0	0	17	3	0
367	0	0	3	6	11	3	6	0	8	0	0	0	0	0	0	14	3	3
368	0	0	14	0	0	3	0	6	8	3	0	0	0	0	0	3	18	3
369	26	0	3	0	2	0	3	6	0	0	0	0	0	0	0	12	6	0
370	0	0	6	0	0	0	0	18	9	7	0	0	0	0	6	6	3	0
371	33	0	0	0	3	0	0	6	3	0	0	0	0	0	0	6	6	0
372	0	2	23	0	0	0	0	0	0	0	9	0	0	0	0	0	9	15
373	0	0	0	0	0	0	0	0	3	14	30	0	0	0	6	6	0	0
374	11	0	0	9	6	3	3	0	2	6	12	0	0	0	3	3	0	0
375	0	0	9	0	0	0	0	3	9	15	18	0	0	0	3	3	0	0
376	30	0	0	0	0	0	1	3	3	2	12	0	0	0	0	3	0	3
377	0	0	0	0	0	0	0	0	0	8	42	0	0	0	8	0	0	0
378	36	0	0	0	0	3	0	3	0	0	18	0	0	0	0	0	0	0
379	0	6	6	0	0	0	0	2	0	0	0	0	12	24	6	0	0	3
380	0	0	0	0	0	0	0	24	3	6	0	0	0	24	3	0	0	0
381	0	0	0	6	0	0	0	29	2	0	0	6	3	9	3	0	0	0
382	0	0	0	0	0	0	0	15	3	0	0	0	9	26	6	0	0	0
383	30	0	0	0	0	0	0	9	0	0	0	0	3	18	0	0	0	0
384	0	0	0	0	0	0	0	15	3	3	0	0	15	9	12	0	0	3
385	30	0	0	0	0	0	0	12	0	0	0	0	3	12	3	0	0	0
386	0	0	18	0	0	0	0	3	0	3	0	0	20	3	3	0	0	9
387	0	0	3	0	0	0	0	27	1	9	0	0	9	9	0	0	0	0
388	3	0	0	6	0	0	6	29	0	0	0	6	1	3	0	0	0	3
389	3	3	0	0	0	0	0	18	3	0	3	0	21	3	6	0	0	0
390	27	0	3	0	0	3	0	9	0	6	0	0	0	6	3	3	0	0
391	0	0	3	0	0	3	0	30	0	0	0	5	9	6	3	0	0	0
392	33	0	0	0	0	1	0	6	3	3	0	0	2	3	6	0	0	0
393	0	0	6	0	0	0	0	0	0	0	45	0	0	0	6	0	0	3
394	0	0	0	0	0	0	0	0	0	0	60	0	0	0	0	0	0	0
395	18	0	0	4	3	0	0	0	5	3	20	0	0	0	0	0	3	0
396	0	0	0	0	0	0	0	3	0	0	42	0	0	0	13	0	0	0
397	22	0	0	0	0	0	0	0	0	6	30	0	0	0	0	0	0	0
398	3	0	0	0	0	0	0	3	0	0	43	0	0	0	9	0	0	0
399	39	0	3	0	0	0	0	0	3	6	6	0	0	0	3	0	0	0
400	0	54	3	0	0	0	0	0	0	0	0	0	0	0	0	0	3	0
401	0	15	0	39	0	0	3	0	3	0	0	0	0	0	0	0	0	0
402	0	6	0	42	3	0	3	0	0	0	0	0	0	0	0	6	0	0
403	0	15	3	27	3	0	6	0	6	0	0	0	0	0	0	0	0	0
404	0	6	0	42	3	0	3	0	3	0	0	0	0	0	0	3	0	0
405	0	6	3	33	0	0	12	3	3	0	0	0	0	0	0	0	0	0
406	0	3	0	48	0	0	3	0	0	0	0	0	0	0	0	6	0	0
407	0	3	15	0	0	6	0	0	12	0	0	0	0	0	0	3	3	18
408	0	0	0	0	9	9	18	0	9	0	0	0	0	0	0	12	0	3
409	0	0	0	0	15	9	15	0	10	0	0	0	0	0	0	6	0	3
410	0	0	0	0	6	12	24	0	12	0	0	0	0	0	0	3	2	0
411	0	0	0	0	8	12	24	0	3	0	0	0	0	0	0	6	0	6
412	0	0	0	3	6	11	24	0	9	0	0	0	0	0	0	3	0	3
413	0	0	0	3	9	12	27	0	0	0	0	0	0	0	0	3	0	6
414	0	0	24	0	0	6	3	0	12	0	0	0	0	0	0	3	0	12
415	0	0	0	3	3	17	20	0	9	0	0	0	0	0	0	3	0	3
416	0	0	0	9	6	12	15	0	3	0	0	0	0	0	3	3	0	9
417	0	0	0	3	3	15	18	0	12	0	0	0	0	0	0	6	0	3
418	0	0	3	5	3	17	18	0	3	0	0	0	0	0	0	3	0	6
419	0	0	0	3	9	3	29	0	6	0	0	0	0	0	3	0	0	6
420	0	0	0	6	15	15	13	0	3	0	0	0	0	0	0	3	0	3
421	0	51	3	0	0	0	0	0	0	0	0	0	0	0	0	0	3	3
422	0	39	3	3	0	0	6	6	3	0	0	0	0	0	0	0	0	0
423	0	3	6	45	0	0	3	0	3	0	0	0	0	0	0	0	0	0
424	0	33	9	3	0	0	6	0	9	0	0	0	0	0	0	0	0	0
425	0	9	0	45	0	0	0	0	3	0	0	0	0	0	0	3	0	0
426	0	30	9	11	0	0	0	3	3	0	0	0	0	0	0	3	0	0
427	0	6	3	36	3	0	9	0	0	0	0	0	0	0	0	3	0	0
428	0	12	18	0	0	9	3	0	3	0	0	0	0	0	3	0	0	12
429	0	0	6	3	2	8	18	0	9	0	0	0	0	0	0	6	3	3
430	0	0	0	0	15	12	15	3	0	0	0	0	0	0	3	9	0	3
431	0	3	12	0	0	9	6	0	21	0	0	0	0	0	0	9	0	0
432	0	0	0	0	9	12	23	0	9	0	0	0	0	0	0	5	0	0
433	0	0	6	0	0	12	21	0	4	0	0	0	0	0	0	9	6	0
434	0	0	0	3	12	6	24	0	3	0	0	0	0	0	0	11	0	0
435	0	12	30	0	0	3	3	0	0	0	0	0	0	0	0	0	0	12
436	0	0	3	0	3	6	18	0	20	0	0	0	0	0	0	3	0	6
437	0	0	0	0	12	23	7	0	6	0	0	0	0	0	0	6	0	3
438	0	3	11	0	3	12	15	0	6	0	0	0	0	0	3	3	3	0
439	0	0	3	0	9	9	21	0	9	0	0	0	0	0	0	6	0	3
440	0	3	4	0	6	3	21	0	12	0	0	0	0	0	0	6	0	3
441	0	0	0	3	12	15	15	0	6	0	0	0	0	0	0	8	0	0
442	0	51	3	0	0	0	0	0	3	0	0	0	0	0	0	0	0	3
443	0	27	9	0	0	3	3	12	6	0	0	0	0	0	0	0	0	0
444	0	3	0	45	0	0	12	0	0	0	0	0	0	0	0	0	0	0
445	0	39	3	0	0	0	6	3	6	0	0	0	0	0	0	3	0	0
446	0	24	0	24	0	0	9	3	0	0	0	0	0	0	0	0	0	0
447	0	27	3	0	0	0	6	15	9	0	0	0	0	0	0	0	0	0
448	3	9	0	45	0	0	3	0	0	0	0	0	0	0	0	0	0	0
449	0	0	36	0	0	6	0	3	0	0	0	0	0	0	3	0	0	12
450	0	0	0	0	0	5	21	6	15	0	0	0	0	0	0	9	3	0
451	0	0	0	0	3	12	18	0	12	0	0	0	0	0	0	12	0	3
452	0	3	6	0	0	12	3	3	18	0	0	0	0	0	0	3	3	9
453	6	0	0	0	6	9	20	0	6	0	0	0	0	0	0	9	0	3
454	0	0	3	0	0	14	15	3	18	0	0	0	0	0	0	3	0	3
455	12	0	3	0	3	4	18	0	3	0	0	0	0	0	0	6	0	9
456	0	9	21	0	0	6	0	3	3	0	0	0	0	0	0	0	0	18
457	0	3	0	0	3	5	14	3	21	0	0	0	0	0	0	0	0	9
458	0	0	0	3	6	3	33	0	6	0	0	0	0	0	0	3	0	6
459	0	0	6	0	0	6	9	3	21	0	3	0	0	0	0	6	0	6
460	3	0	0	3	0	13	27	0	9	0	0	0	0	0	0	3	0	0
461	0	3	9	0	0	12	12	5	15	0	0	0	0	0	0	3	0	0
462	6	0	0	6	6	9	14	0	12	0	0	0	0	0	0	3	0	3
463	0	9	24	3	0	3	1	0	0	0	0	0	0	0	0	0	0	18
464	0	0	5	0	3	6	4	6	18	0	0	3	3	0	3	3	0	3
465	0	0	0	12	12	15	4	0	6	0	0	3	0	0	3	0	0	3
466	0	0	5	3	6	3	5	3	24	0	0	3	0	0	0	0	0	6
467	0	0	0	3	6	20	3	6	17	0	0	3	0	0	0	0	0	0
468	0	3	8	0	3	12	6	0	24	0	0	0	3	0	0	0	0	0
469	2	0	0	2	8	23	9	0	6	0	0	6	0	0	0	0	0	0
470	0	3	9	3	0	0	0	0	0	0	0	0	0	0	3	0	30	12
471	0	0	3	0	2	6	0	0	0	0	0	0	0	0	0	42	6	0
472	0	0	0	0	3	7	3	0	0	3	0	0	0	0	0	42	0	0
473	0	0	0	0	3	0	3	0	0	3	3	0	0	0	0	36	6	5
474	2	0	0	0	0	9	0	0	3	0	0	0	0	0	0	44	0	0
475	3	0	0	0	0	6	3	0	3	0	0	0	0	0	0	33	9	3
476	0	0	0	0	5	3	2	0	9	0	0	0	0	0	0	38	0	0
477	0	3	15	3	0	0	0	0	0	0	0	0	0	0	3	0	27	9
478	0	0	0	0	0	3	3	3	12	14	3	0	0	0	0	17	3	0
479	0	0	0	3	3	21	3	0	3	0	0	0	0	0	0	21	0	3
480	3	0	0	0	0	5	0	0	15	6	0	0	0	0	0	14	9	6
481	8	0	0	0	3	8	5	0	9	3	3	0	0	3	0	11	3	0
482	2	0	6	0	0	3	0	0	9	9	3	0	0	0	3	9	6	6
483	12	0	0	0	6	3	0	0	3	0	0	0	0	0	0	25	6	2
484	0	6	33	0	0	0	0	0	3	0	0	0	6	0	0	0	3	9
485	0	0	3	0	0	12	3	0	20	0	0	5	0	6	3	0	0	6
486	3	3	0	5	13	9	3	3	6	0	0	6	0	3	0	0	0	3
487	0	0	6	0	0	12	3	0	17	0	0	3	8	3	0	0	0	6
488	15	0	3	0	3	3	3	3	11	0	0	12	3	0	0	0	0	3
489	0	3	6	0	0	15	3	0	16	3	0	6	0	0	3	0	0	2
490	17	0	0	0	9	8	2	0	9	0	0	0	2	3	2	0	0	1
491	0	0	9	0	0	0	0	0	0	0	0	0	0	0	2	0	44	3
492	0	0	3	0	0	3	0	3	3	0	3	3	0	0	0	30	6	5
493	3	0	0	0	3	3	3	0	6	6	0	3	0	0	0	27	3	3
494	2	0	3	0	0	3	0	0	12	6	0	0	3	0	0	21	9	0
495	12	0	3	0	3	3	3	0	6	0	0	0	0	0	0	24	0	5
496	0	0	3	3	0	3	0	0	9	5	0	1	0	0	0	20	9	3
497	24	0	0	3	0	6	3	0	0	0	0	0	0	0	3	12	6	2
498	0	0	15	0	0	0	0	0	0	9	3	0	9	0	3	0	9	11
499	0	0	0	0	0	3	0	0	0	24	22	0	0	0	6	0	3	0
500	0	0	3	3	3	9	0	6	6	23	0	3	0	0	3	0	0	0
501	3	0	3	0	0	2	0	0	2	15	24	0	3	0	6	0	0	0
502	30	0	0	0	0	1	0	0	6	9	3	0	0	0	3	0	0	6
503	0	0	0	0	0	0	0	0	8	23	17	3	0	0	3	3	0	0
504	27	0	0	0	0	0	0	3	3	9	9	6	0	0	0	0	0	3
505	0	0	18	0	0	3	0	0	0	0	0	0	30	0	3	0	0	6
506	0	0	0	0	0	0	0	0	18	3	0	15	12	12	0	0	0	0
507	3	0	0	3	12	12	3	0	5	0	0	15	3	3	0	0	0	0
508	0	0	3	0	0	0	0	0	9	0	0	9	14	21	0	0	0	0
509	26	0	3	0	0	3	0	0	6	0	0	6	5	6	0	0	0	3
510	0	0	0	0	0	3	3	2	10	3	0	15	9	9	3	0	0	0
511	33	0	0	0	0	6	0	0	9	3	0	6	0	0	0	0	0	3
512	0	0	17	0	0	0	0	0	0	3	0	3	18	0	3	0	6	9
513	0	0	0	0	0	3	0	5	6	27	0	3	3	3	8	0	0	0
514	0	0	0	6	3	3	2	0	23	3	0	9	0	1	3	0	0	3
515	0	0	6	0	0	3	0	3	9	11	0	3	12	3	6	0	0	2
516	32	0	0	0	3	6	2	0	3	3	3	0	0	3	0	0	0	3
517	0	0	6	0	0	0	0	6	8	20	0	6	3	0	4	0	0	3
518	36	0	0	0	0	0	0	0	6	6	3	6	0	0	0	0	0	3
519	0	0	3	0	0	0	0	0	0	6	42	0	0	0	6	0	0	3
520	0	0	0	0	0	0	0	0	3	9	44	0	0	0	3	0	0	0
521	5	0	3	3	3	3	3	0	12	8	18	0	0	0	0	0	0	0
522	0	0	0	0	0	0	0	0	3	8	48	0	0	0	0	0	0	0
523	22	0	0	0	0	0	0	3	0	10	14	0	0	0	6	0	0	0
524	0	0	0	0	0	0	0	0	0	15	39	0	0	0	6	0	0	0
525	36	0	0	0	0	0	0	3	3	3	12	0	0	0	0	0	0	3
526	0	0	3	0	0	0	0	0	0	0	0	0	30	24	3	0	0	0
527	0	0	0	0	0	0	0	0	3	3	0	0	15	33	6	0	0	0
528	0	0	0	0	3	3	6	6	3	0	0	15	0	18	3	0	0	3
529	0	0	0	0	0	0	0	0	3	0	0	0	12	45	0	0	0	0
530	12	0	0	0	0	0	0	5	0	0	0	3	9	26	3	0	0	0
531	0	0	0	0	0	0	0	0	3	0	0	3	6	45	3	0	0	0
532	21	0	0	0	0	0	0	3	6	0	0	0	12	12	4	0	0	0
533	0	0	5	0	0	0	0	0	0	0	0	0	30	18	3	0	0	3
534	0	0	0	0	0	0	0	0	3	0	0	0	12	41	3	0	0	0
535	3	0	0	0	0	3	5	9	6	3	0	6	3	18	3	0	0	0
536	0	0	3	0	0	0	0	0	3	0	0	0	15	39	0	0	0	0
537	14	0	0	0	0	3	0	0	0	0	0	0	6	33	3	0	0	0
538	0	0	3	0	0	0	0	6	3	0	0	0	18	27	3	0	0	0
539	24	0	0	0	0	0	0	0	0	0	0	6	11	15	3	0	0	0
540	0	0	0	0	0	0	0	0	0	0	45	0	0	0	15	0	0	0
541	0	0	0	0	0	0	0	0	6	0	51	0	0	0	3	0	0	0
542	9	0	0	0	0	0	0	3	9	3	33	0	0	0	3	0	0	0
543	0	0	6	0	0	0	0	0	3	0	51	0	0	0	0	0	0	0
544	15	0	0	0	0	3	0	0	0	0	39	0	0	0	3	0	0	0
545	0	0	0	0	0	0	0	0	3	0	50	0	0	0	6	0	0	0
546	24	0	0	0	0	0	0	0	0	0	33	0	0	0	3	0	0	0
547	0	15	24	0	0	6	0	0	0	0	0	0	0	0	0	0	0	15
548	0	3	6	0	3	17	9	0	20	0	0	0	0	0	0	0	0	0
549	0	0	3	6	15	26	3	0	3	0	0	0	0	3	0	0	0	0
550	0	3	6	6	0	6	9	3	19	0	0	0	0	0	0	0	0	6
551	0	0	3	12	21	6	9	0	3	0	0	3	0	0	0	0	0	3
552	0	0	6	3	3	18	6	0	18	0	0	0	0	0	0	0	0	6
553	0	0	0	12	9	21	6	0	6	0	0	0	0	0	0	0	0	6
554	0	3	15	3	0	0	0	0	0	3	0	0	0	0	0	0	24	12
555	0	0	0	0	0	12	12	0	6	0	0	0	0	0	0	24	3	3
556	0	0	0	3	12	12	15	0	6	0	0	0	0	0	0	6	0	6
557	0	0	0	0	0	18	0	0	8	0	0	0	0	0	0	18	12	3
558	0	0	3	0	9	6	6	0	15	0	0	0	0	0	0	15	0	6
559	0	0	6	0	3	9	0	0	3	0	0	0	0	0	3	20	6	9
560	0	0	0	0	9	15	15	0	7	3	0	0	0	0	0	6	0	3
561	0	3	15	0	0	2	0	0	3	0	0	0	0	0	3	0	15	18
562	0	0	0	0	5	9	6	0	28	0	0	0	3	0	0	0	0	6
563	0	0	0	0	12	24	15	0	3	0	0	0	0	0	0	3	0	3
564	0	0	9	0	6	3	0	0	19	6	3	0	0	0	0	5	3	2
565	0	0	0	0	12	13	3	0	12	3	0	0	0	0	3	9	0	3
566	0	0	6	0	0	6	9	0	15	0	3	0	0	0	3	5	3	9
567	0	0	0	0	18	26	6	0	4	0	0	0	0	0	0	3	0	0
568	0	18	24	0	0	3	0	0	0	0	0	0	0	0	0	0	3	12
569	0	0	3	0	6	12	6	6	14	0	0	3	3	0	0	0	0	6
570	0	0	0	3	9	26	12	0	6	0	0	3	0	0	0	0	0	0
571	0	0	12	0	3	3	6	9	15	0	0	0	0	0	0	0	0	9
572	5	3	3	1	6	6	10	0	9	0	0	3	0	3	0	0	0	6
573	3	3	3	0	0	3	6	0	24	0	0	3	0	3	4	0	0	3
574	2	0	3	2	6	20	8	0	15	0	0	0	0	0	0	0	0	0
575	0	3	12	0	0	0	0	3	4	0	0	0	0	0	0	0	18	18
576	0	0	6	0	3	2	6	0	21	0	0	0	0	0	0	9	6	6
577	3	0	0	0	5	6	6	0	3	3	0	0	0	0	0	22	3	6
578	0	0	3	0	5	6	0	3	6	0	0	0	0	0	0	20	11	0
579	14	0	0	0	0	3	9	0	6	3	0	0	0	0	3	18	0	3
580	0	0	9	0	0	0	6	0	6	3	0	0	0	0	3	17	12	2
581	18	0	0	0	2	10	3	0	6	0	0	0	0	0	0	15	0	3
582	0	0	21	0	0	3	0	0	3	0	3	0	0	0	2	0	12	15
583	0	0	6	0	0	8	3	0	9	12	18	0	0	0	3	0	0	0
584	2	0	0	0	18	8	13	0	7	6	0	0	0	0	0	0	0	0
585	0	0	0	0	0	5	0	0	23	6	6	3	0	0	3	0	3	8
586	12	0	3	0	3	6	12	0	9	3	6	0	0	0	3	0	0	3
587	2	0	6	0	0	6	0	0	10	9	12	0	0	0	0	0	11	0
588	18	0	0	0	2	4	3	0	9	5	0	0	0	0	5	3	3	3
589	0	6	29	0	0	0	0	0	0	0	0	0	12	0	3	0	0	9
590	0	0	0	0	0	5	0	0	13	0	0	6	11	20	0	0	0	0
591	0	0	0	3	12	13	9	6	9	0	0	3	3	0	0	0	0	0
592	0	3	6	0	0	3	0	0	17	0	0	6	6	12	3	0	0	3
593	30	0	0	2	0	3	0	0	9	0	0	3	5	3	3	0	0	0
594	0	0	5	0	0	3	5	6	12	0	0	12	0	9	3	0	3	0
595	32	3	0	0	0	6	0	0	6	0	0	0	3	3	0	0	0	6
596	0	0	9	0	0	0	0	0	3	0	0	0	6	0	6	0	18	18
597	0	0	8	0	0	6	0	6	6	15	0	0	6	0	6	4	0	0
598	3	0	3	0	3	6	12	3	16	6	0	0	0	0	3	0	0	3
599	0	0	5	0	0	6	0	3	6	8	6	0	8	0	3	0	3	8
600	16	0	0	0	0	3	0	3	9	6	3	0	0	0	3	3	3	9
601	0	0	9	0	0	2	0	3	12	19	3	0	3	0	0	2	3	0
602	27	0	0	0	1	6	0	6	3	9	0	0	3	0	3	0	0	0
603	0	0	6	0	0	0	0	0	0	0	30	0	0	0	6	0	3	15
604	0	0	0	0	0	3	0	0	0	8	45	0	0	0	3	0	0	0
605	2	0	3	0	0	0	0	2	6	11	24	0	0	0	3	0	0	6
606	0	0	6	0	0	3	0	0	3	3	38	0	3	0	3	0	0	0
607	23	0	0	0	0	3	3	0	3	8	12	3	0	0	0	0	0	3
608	0	0	0	0	0	0	0	3	11	8	36	0	0	0	0	0	0	0
609	24	0	0	0	0	3	3	0	0	3	18	3	0	0	6	0	0	0
610	0	3	0	0	0	0	0	0	3	0	0	3	21	24	6	0	0	0
611	0	0	0	0	0	0	0	0	3	0	0	0	15	39	2	0	0	0
612	0	0	3	0	0	6	6	6	3	0	0	9	3	24	0	0	0	0
613	0	0	3	0	0	0	0	3	0	0	0	3	18	30	2	0	0	0
614	18	0	0	0	0	0	0	6	0	0	0	9	0	23	3	0	0	0
615	0	0	3	0	0	3	0	3	3	0	0	3	12	33	0	0	0	0
616	26	0	0	0	0	0	0	3	6	0	0	3	6	15	0	0	0	0
617	0	0	12	0	0	0	0	3	0	0	0	0	27	8	6	0	0	3
618	0	0	0	0	0	0	0	9	3	3	3	0	20	18	3	0	0	0
619	0	0	0	0	0	3	6	16	6	0	0	0	0	18	9	0	0	0
620	0	0	6	0	0	0	0	6	0	0	3	0	18	21	5	0	0	0
621	24	0	0	0	0	0	0	6	6	0	3	3	8	9	0	0	0	0
622	0	0	3	0	0	0	0	12	6	4	0	0	15	18	0	0	0	0
623	24	0	0	0	0	0	0	15	0	0	0	0	6	12	3	0	0	0
624	0	0	0	0	0	0	0	0	0	3	42	0	0	0	15	0	0	0
625	0	0	3	0	0	0	0	0	0	0	54	0	0	0	3	0	0	0
626	5	0	0	0	0	0	0	0	9	3	32	0	0	0	9	0	0	0
627	0	0	0	0	0	0	0	0	0	0	54	0	0	0	6	0	0	0
628	21	0	0	0	0	0	0	0	3	3	30	0	0	0	3	0	0	0
629	3	0	0	0	0	0	0	0	3	0	51	0	0	0	3	0	0	0
630	33	0	0	0	0	0	0	0	3	3	21	0	0	0	0	0	0	0
631	0	48	9	3	0	0	0	0	0	0	0	0	0	0	0	0	0	0
632	0	18	0	30	0	0	7	0	0	0	0	0	0	0	0	3	0	0
633	0	6	3	30	3	6	6	0	4	0	0	0	0	0	0	0	0	0
634	0	12	3	27	3	0	12	0	3	0	0	0	0	0	0	0	0	0
635	0	0	0	36	3	6	9	0	2	0	0	0	0	0	0	3	0	0
636	0	6	0	39	3	3	9	0	0	0	0	0	0	0	0	0	0	0
637	0	3	0	45	9	0	3	0	0	0	0	0	0	0	0	0	0	0
638	0	3	36	0	3	6	0	0	9	0	0	0	0	0	0	0	0	3
639	0	0	0	0	12	18	21	0	9	0	0	0	0	0	0	0	0	0
640	0	0	0	0	15	17	15	0	6	0	0	0	0	0	0	0	0	6
641	0	0	0	0	13	14	30	0	0	0	0	0	0	0	0	0	0	0
642	0	0	3	0	15	18	15	0	3	0	0	0	0	0	0	0	0	6
643	0	0	0	0	15	17	15	0	9	0	0	0	0	0	0	0	0	3
644	0	0	3	0	3	21	24	0	3	0	0	0	0	0	0	0	0	6
645	0	0	21	0	0	17	0	0	12	0	0	0	0	0	0	0	3	6
646	3	0	0	0	9	15	21	0	3	0	0	0	0	0	0	6	0	3
647	0	0	0	0	12	29	15	0	3	0	0	0	0	0	0	0	0	0
648	3	0	0	0	9	18	18	0	0	0	3	0	0	0	0	6	0	3
649	0	0	0	0	11	29	15	0	3	0	0	0	0	0	0	0	0	0
650	0	0	0	0	12	23	15	0	9	0	0	0	0	0	0	0	0	0
651	0	0	0	3	3	24	18	0	6	0	0	0	0	0	0	0	0	6
652	0	51	9	0	0	0	0	0	0	0	0	0	0	0	0	0	0	0
653	0	24	6	9	0	6	6	0	9	0	0	0	0	0	0	0	0	0
654	0	6	3	33	3	0	12	0	3	0	0	0	0	0	0	0	0	0
655	0	42	3	12	0	3	0	0	0	0	0	0	0	0	0	0	0	0
656	0	9	0	36	3	3	9	0	0	0	0	0	0	0	0	0	0	0
657	0	39	3	9	0	0	6	0	0	0	0	0	0	0	0	3	0	0
658	0	0	3	33	6	12	6	0	0	0	0	0	0	0	0	0	0	0
659	0	3	36	0	0	12	0	0	6	0	0	0	0	0	0	0	0	3
660	0	0	12	0	0	12	15	0	9	0	0	0	0	0	0	0	0	12
661	3	0	0	0	6	9	27	0	9	0	0	0	0	0	0	0	3	3
662	0	0	3	0	0	18	18	0	6	0	0	0	0	0	0	3	3	9
663	3	0	0	0	6	21	18	0	6	0	0	0	0	0	0	3	0	3
664	0	3	8	0	3	17	15	0	9	0	0	0	0	0	0	0	0	3
665	0	0	0	3	12	17	21	0	3	0	0	0	0	0	0	0	0	3
666	0	0	33	0	0	18	0	0	6	0	0	0	0	0	0	0	0	3
667	0	3	6	0	0	15	15	0	18	0	0	0	0	0	0	0	0	3
668	3	0	0	0	12	21	21	0	0	0	0	0	0	0	0	2	0	0
669	0	0	3	0	3	14	18	3	15	0	0	0	0	0	0	0	0	3
670	3	0	0	0	6	12	21	0	12	0	0	0	0	0	0	0	3	3
671	0	3	6	0	3	21	18	0	8	0	0	0	0	0	0	0	0	0
672	0	0	0	0	18	17	18	0	6	0	0	0	0	0	0	0	0	0
673	0	51	3	0	0	0	0	0	3	0	0	0	0	0	0	0	0	3
674	3	24	9	0	0	0	0	15	9	0	0	0	0	0	0	0	0	0
675	0	3	0	36	3	3	9	0	6	0	0	0	0	0	0	0	0	0
676	0	24	12	3	0	0	0	15	6	0	0	0	0	0	0	0	0	0
677	0	18	3	18	0	6	6	0	9	0	0	0	0	0	0	0	0	0
678	0	33	8	0	0	0	0	9	9	0	0	0	0	0	0	0	0	0
679	0	9	0	42	0	3	0	0	6	0	0	0	0	0	0	0	0	0
680	0	6	35	0	0	3	0	0	0	0	0	0	0	0	0	0	3	12
681	0	3	12	0	0	15	6	6	9	0	0	0	0	0	6	0	0	2
682	0	0	0	3	6	6	35	0	6	0	0	0	0	0	0	0	0	3
683	0	3	12	0	0	15	3	9	6	0	0	0	0	0	6	3	0	3
684	0	0	0	3	0	12	25	0	12	0	0	0	0	0	0	3	0	3
685	0	0	15	0	2	12	6	9	8	0	0	0	0	0	0	0	3	3
686	0	0	0	0	0	9	30	0	15	0	0	0	0	0	0	3	0	3
687	0	6	33	0	0	6	0	0	0	0	0	0	0	0	0	0	3	12
688	0	0	6	0	0	15	2	12	18	0	0	0	0	0	3	0	3	0
689	3	0	0	0	6	18	24	0	6	0	0	0	0	0	0	0	0	3
690	0	3	15	0	0	14	0	8	11	0	0	0	0	0	6	0	0	0
691	0	0	3	3	7	15	18	0	9	0	0	0	0	0	0	0	0	0
692	0	3	9	0	0	12	6	5	15	0	3	0	0	0	3	0	3	0
693	6	0	0	0	3	17	21	0	6	0	0	0	0	0	0	3	0	3
694	0	6	36	0	0	0	0	0	0	0	0	0	3	0	0	0	0	15
695	0	0	3	9	3	1	4	0	8	0	0	9	6	3	0	3	0	6
696	0	0	0	16	15	3	3	0	8	0	0	6	0	0	3	0	0	3
697	0	0	17	10	3	6	0	3	6	0	0	3	0	0	3	3	0	3
698	6	3	0	11	15	4	3	0	5	0	0	6	0	0	0	0	0	3
699	0	0	6	6	3	0	1	3	17	0	0	0	6	0	8	0	0	6
700	21	0	0	17	3	0	0	0	6	0	0	6	0	0	3	0	0	3
701	0	0	15	0	0	0	0	0	0	0	0	0	0	0	0	3	42	0
702	0	0	3	3	0	0	0	0	0	0	0	0	0	0	0	48	6	0
703	3	0	3	0	6	0	3	0	0	3	0	0	0	0	0	37	3	0
704	0	0	6	0	0	0	0	0	0	0	0	0	0	0	0	39	15	0
705	10	0	0	0	3	0	0	0	6	0	0	0	0	0	0	35	3	0
706	3	0	3	3	0	3	0	0	3	0	3	0	0	0	0	26	15	0
707	14	0	0	0	6	0	0	3	0	0	0	0	0	0	0	30	0	6
708	0	3	12	0	0	0	0	0	0	0	0	0	6	0	3	0	30	6
709	0	0	6	3	0	1	0	3	3	9	3	0	0	0	0	16	11	0
710	8	0	0	4	6	3	6	0	3	6	3	0	0	0	0	9	3	6
711	1	0	6	0	0	0	0	3	2	6	6	0	0	0	3	17	9	2
712	9	0	3	3	6	0	0	0	6	3	3	3	0	0	0	17	3	2
713	5	0	6	8	0	3	3	0	3	15	3	0	0	0	0	8	0	3
714	17	0	0	0	6	3	3	0	3	3	3	6	0	0	6	3	0	5
715	0	3	30	0	0	0	0	3	2	0	0	0	0	0	0	0	0	21
716	0	3	6	6	0	1	1	0	11	0	0	6	6	6	6	0	0	3
717	2	0	0	7	6	2	4	3	9	0	0	12	2	3	0	0	0	3
718	0	3	15	0	0	0	0	6	11	0	0	9	9	0	0	0	0	3
719	18	0	0	12	6	0	6	0	6	0	0	3	0	3	0	0	0	6
720	0	3	6	5	3	0	3	6	8	0	0	3	8	6	0	0	0	6
721	32	0	6	0	3	0	0	0	3	0	0	3	0	3	0	0	0	9
722	0	4	18	3	0	0	0	0	0	0	0	0	0	0	3	0	24	6
723	0	0	21	0	0	0	0	0	0	6	0	0	0	0	0	22	3	5
724	2	0	3	3	9	6	3	6	0	3	0	0	3	0	0	15	0	4
725	0	0	14	0	0	0	0	0	0	1	0	0	3	0	0	18	15	6
726	12	0	3	0	3	0	0	3	3	0	0	0	0	0	3	23	6	3
727	5	0	5	3	0	0	0	3	3	11	0	0	0	0	0	21	3	3
728	31	0	0	0	0	0	3	3	0	3	3	3	0	0	3	3	0	6
729	0	0	6	0	0	0	0	0	0	3	15	0	0	0	6	0	14	14
730	3	0	6	3	0	0	0	0	6	24	15	3	0	0	0	0	0	0
731	9	0	0	3	6	0	0	0	3	8	15	0	0	0	6	0	0	6
732	3	0	6	0	0	0	0	3	3	23	11	0	0	0	0	3	3	3
733	17	0	6	2	0	0	3	0	0	14	12	0	0	0	3	0	0	0
734	2	0	3	3	0	0	0	0	3	15	24	0	2	0	3	0	0	0
735	33	0	0	0	0	3	0	2	0	4	6	0	0	0	6	0	0	3
736	0	0	32	0	0	0	0	0	0	0	0	3	12	6	2	0	0	3
737	1	0	9	0	3	2	0	0	0	0	0	6	15	17	0	0	0	3
738	0	0	3	11	0	0	3	3	4	0	0	21	0	8	0	3	0	0
739	0	0	18	0	0	0	0	0	3	3	0	6	3	22	0	0	0	3
740	33	0	3	3	0	0	0	3	3	3	0	6	0	0	0	0	0	6
741	0	0	6	0	0	0	0	3	3	3	0	9	9	21	0	0	0	4
742	39	0	0	0	0	0	0	9	3	3	0	0	0	6	0	0	0	0
743	0	6	21	0	0	0	0	2	3	6	0	0	6	0	0	2	6	6
744	0	0	12	0	0	0	0	12	0	15	0	5	8	3	0	0	3	0
745	2	0	0	6	0	3	0	14	5	0	0	12	0	3	3	6	0	3
746	2	0	14	0	0	0	0	9	3	15	0	9	3	0	3	0	0	0
747	34	0	4	0	0	0	0	0	6	6	0	0	3	0	0	0	0	2
748	3	0	3	3	0	0	0	6	3	18	0	9	3	9	0	0	0	0
749	37	0	0	0	3	0	2	6	0	0	3	0	3	0	3	0	0	0
750	0	0	14	0	0	0	0	0	0	12	20	0	0	0	3	0	0	9
751	0	0	0	0	0	0	0	0	0	8	48	0	0	0	3	0	0	0
752	3	0	0	0	3	0	0	3	6	22	21	0	0	0	0	0	0	0
753	3	0	0	0	0	0	0	0	3	9	39	0	0	0	0	0	3	3
754	24	0	0	0	0	0	0	3	0	0	30	0	0	0	3	0	0	0
755	3	3	0	0	0	0	0	0	6	11	33	0	0	0	3	0	0	0
756	36	0	0	0	3	0	0	0	0	0	12	0	0	0	9	0	0	0
757	0	0	9	0	0	0	0	0	0	0	0	0	21	24	3	0	0	0
758	0	0	3	0	0	0	0	15	0	3	0	0	6	33	0	0	0	0
759	6	0	0	3	3	0	0	15	4	0	0	9	6	12	0	0	0	0
760	0	0	3	0	0	0	0	3	0	0	3	0	12	36	3	0	0	0
761	9	0	0	0	0	0	0	6	0	0	0	6	6	33	0	0	0	0
762	0	0	0	0	0	0	0	3	0	0	0	0	12	39	3	0	0	3
763	33	0	0	0	0	0	0	0	3	0	0	0	3	18	3	0	0	0
764	0	0	3	0	0	0	0	0	0	0	0	3	23	23	6	0	0	0
765	0	0	0	0	0	0	0	9	0	0	0	3	18	27	3	0	0	0
766	0	0	0	3	0	0	0	12	3	3	0	12	6	18	0	3	0	0
767	0	0	0	0	0	0	0	0	0	0	0	0	15	41	3	0	0	0
768	11	0	3	0	0	0	0	0	0	0	0	0	6	39	0	0	0	0
769	0	0	0	0	0	0	0	6	0	0	0	3	3	45	1	0	0	0
770	33	0	0	0	0	0	0	9	3	3	0	0	3	6	3	0	0	0
771	0	0	0	0	0	0	0	0	0	0	51	0	0	0	9	0	0	0
772	3	0	0	0	0	0	0	0	0	0	51	0	0	0	6	0	0	0
773	6	0	0	3	0	0	0	3	3	3	35	0	0	0	6	0	0	0
774	0	0	0	0	0	0	0	0	3	0	48	0	0	0	9	0	0	0
775	9	0	3	0	0	0	0	0	0	0	42	0	0	0	6	0	0	0
776	3	0	0	0	0	0	0	0	0	0	45	0	0	0	12	0	0	0
777	30	0	3	0	0	0	0	3	0	3	15	0	0	0	6	0	0	0
778	0	9	27	0	3	3	0	0	3	0	0	0	0	0	0	0	0	15
779	0	0	3	10	6	0	6	0	24	0	0	0	0	0	3	0	0	5
780	0	0	0	18	21	5	6	0	3	0	0	6	0	0	0	0	0	0
781	0	6	15	8	0	2	6	0	9	0	0	3	3	0	0	0	0	6
782	3	0	0	27	9	3	9	0	4	0	0	0	0	0	0	0	0	3
783	0	0	21	9	0	0	6	0	15	0	0	0	0	0	3	0	0	6
784	0	0	0	30	5	9	3	3	2	0	0	6	0	0	0	0	0	0
785	0	0	21	0	0	0	0	0	0	0	0	0	0	0	0	3	25	9
786	0	0	3	0	0	3	6	0	12	0	0	0	0	0	3	26	3	3
787	2	0	0	0	15	3	18	0	3	3	0	0	0	0	0	9	3	3
788	0	0	15	0	0	6	3	0	3	0	0	0	0	0	0	20	0	12
789	0	0	0	6	12	4	16	0	3	3	0	0	0	0	0	10	0	0
790	0	0	3	0	6	3	6	0	6	0	0	0	0	0	0	23	3	7
791	6	0	0	6	20	3	6	0	6	0	0	0	0	0	0	6	0	6
792	0	3	27	0	0	0	0	0	0	3	0	0	0	0	3	0	12	12
793	3	0	6	0	3	3	3	0	14	11	3	0	0	0	3	3	3	3
794	2	0	0	9	12	5	5	0	6	3	0	0	0	0	0	9	3	2
795	3	3	9	0	1	3	3	3	13	2	0	0	0	0	9	3	3	0
796	3	0	3	3	11	5	6	0	11	3	0	0	0	0	0	6	0	6
797	3	3	6	0	3	9	0	0	13	12	0	0	0	0	3	3	3	0
798	0	0	0	12	9	10	6	0	5	6	0	0	0	0	3	3	0	3
799	0	15	33	0	0	0	0	0	0	0	0	0	0	0	3	0	0	9
800	0	0	12	3	6	6	2	6	8	0	0	3	3	3	3	0	0	2
801	0	0	3	24	9	9	6	0	3	0	0	6	0	0	0	0	0	0
802	0	6	15	3	0	3	3	15	3	0	0	3	3	0	3	0	0	3
803	4	3	5	9	3	3	4	0	7	0	0	9	0	0	0	0	0	6
804	6	0	12	9	3	6	3	6	11	0	0	0	0	0	0	0	0	3
805	16	0	2	6	6	3	3	6	6	0	0	6	0	0	0	0	0	3
806	0	0	21	0	0	0	0	0	0	3	0	0	0	0	0	0	21	14
807	0	0	5	0	0	6	6	0	5	0	0	0	0	0	0	23	10	0
808	6	0	3	3	9	11	7	0	6	0	0	0	0	0	0	8	0	3
809	0	0	12	3	0	0	6	0	5	0	0	0	0	0	0	15	14	3
810	0	0	3	3	0	3	5	3	12	0	0	0	0	0	3	26	0	0
811	0	0	14	0	0	0	4	0	3	6	0	0	0	0	9	12	6	3
812	21	0	0	9	5	3	15	0	0	0	0	0	0	0	0	0	0	6
813	0	2	30	0	0	0	0	0	0	0	3	0	3	0	0	0	0	21
814	5	0	3	0	0	0	0	1	3	11	21	0	3	0	4	0	0	3
815	6	0	3	6	2	0	4	0	3	4	12	3	0	0	3	9	0	0
816	0	3	9	0	0	0	0	3	5	3	21	0	0	0	3	3	6	2
817	12	0	3	3	5	6	3	3	12	3	3	0	0	0	3	0	0	2
818	3	0	6	0	0	0	0	3	6	8	18	0	0	0	7	0	3	2
819	33	0	7	0	3	0	0	0	3	5	3	0	0	0	0	0	0	3
820	0	6	31	0	0	0	0	0	0	0	0	0	3	6	5	0	0	6
821	0	0	6	0	0	0	0	16	6	0	0	11	3	15	0	0	0	0
822	6	0	0	12	2	0	0	6	1	0	0	12	6	9	3	0	0	0
823	0	3	15	0	0	2	0	6	0	0	0	0	7	18	0	0	0	4
824	30	0	3	1	0	0	0	3	3	0	0	6	3	3	0	0	0	6
825	3	0	6	0	3	1	3	12	0	0	0	3	6	18	2	0	0	0
826	36	0	0	0	0	0	0	9	3	0	0	3	3	3	3	0	0	0
827	0	6	24	0	0	0	0	3	0	0	0	0	0	0	0	0	12	14
828	3	0	18	0	0	0	0	18	0	4	6	0	0	0	0	0	4	3
829	3	0	0	6	5	0	6	12	8	3	0	3	0	0	0	3	3	0
830	3	1	18	0	0	0	0	11	8	0	0	6	3	0	6	0	0	0
831	26	0	0	2	0	0	3	3	6	12	0	0	0	0	3	3	0	0
832	3	0	5	0	0	0	0	12	4	15	6	3	5	0	0	0	2	0
833	39	0	0	0	0	0	3	0	0	0	6	0	0	0	3	3	3	2
834	0	0	9	0	0	0	0	0	0	0	26	0	3	0	9	0	0	12
835	0	0	1	0	0	0	0	0	3	8	45	0	0	0	0	0	0	0
836	6	0	0	6	3	0	0	0	3	9	24	0	0	0	7	0	0	0
837	0	0	6	0	0	0	0	0	0	8	45	0	0	0	0	0	0	0
838	24	0	0	3	0	0	0	0	3	6	18	0	0	0	6	0	0	0
839	0	0	3	0	0	0	0	0	0	11	42	0	0	0	3	0	0	0
840	37	0	0	0	3	0	0	0	0	0	12	0	0	0	6	0	0	0
841	0	0	12	0	0	0	0	6	0	0	0	0	24	6	9	0	0	3
842	0	0	0	0	0	0	0	18	0	0	0	0	12	29	0	0	0	0
843	14	0	5	6	0	0	0	15	0	0	0	6	0	12	0	0	0	0
844	0	0	0	0	0	0	0	15	3	0	0	0	18	24	0	0	0	0
845	20	0	0	0	0	0	0	0	3	0	0	6	0	30	0	0	0	0
846	0	0	0	0	0	0	0	21	0	0	0	3	9	26	0	0	0	0
847	30	0	0	0	0	0	0	6	3	0	0	3	3	12	3	0	0	0
848	0	0	18	0	0	0	0	12	0	0	0	0	24	0	3	0	0	3
849	0	0	0	0	0	0	0	18	0	6	3	3	9	18	3	0	0	0
850	5	0	0	0	0	0	3	24	0	3	0	0	2	15	6	0	0	0
851	0	0	3	0	0	0	0	15	0	6	0	0	18	15	3	0	0	0
852	18	0	0	0	0	0	0	3	0	3	3	3	0	24	6	0	0	0
853	0	0	3	0	0	0	0	15	0	3	0	0	15	23	0	0	0	0
854	30	0	3	0	0	0	0	0	0	0	0	0	3	18	6	0	0	0
855	0	3	6	0	0	0	0	0	0	3	42	0	0	0	6	0	0	0
856	0	0	0	0	0	0	0	0	0	0	54	0	0	0	6	0	0	0
857	15	0	3	0	0	0	0	6	3	0	27	0	0	0	3	0	0	1
858	0	0	3	0	0	0	0	0	3	0	54	0	0	0	0	0	0	0
859	27	0	0	0	0	0	0	0	0	0	30	0	0	0	3	0	0	0
860	3	0	3	0	0	0	0	0	0	0	54	0	0	0	0	0	0	0
861	33	0	0	0	0	0	0	0	0	0	24	0	0	0	3	0	0	0
862	0	51	6	0	3	0	0	0	0	0	0	0	0	0	0	0	0	0
863	0	12	3	30	0	0	3	0	9	0	0	0	0	0	0	0	0	3
864	0	9	3	42	0	3	3	0	0	0	0	0	0	0	0	0	0	0
865	0	21	3	27	0	0	6	0	3	0	0	0	0	0	0	0	0	0
866	0	6	0	39	0	3	9	0	3	0	0	0	0	0	0	0	0	0
867	0	12	0	39	0	0	9	0	0	0	0	0	0	0	0	0	0	0
868	0	0	0	45	3	3	6	0	0	0	0	3	0	0	0	0	0	0
869	0	6	30	0	0	9	0	0	6	0	0	0	0	0	0	0	0	9
870	0	0	0	3	6	15	20	0	6	0	0	0	0	0	0	3	0	6
871	0	0	0	6	9	12	15	0	6	0	0	0	0	0	0	8	0	3
872	0	3	0	0	3	12	18	0	15	0	0	0	0	0	0	6	0	3
873	0	0	0	0	9	9	27	0	9	0	0	0	0	0	0	3	0	3
874	0	0	0	0	3	9	27	0	6	0	0	0	0	0	3	11	0	0
875	0	0	0	6	12	9	18	0	6	0	0	0	0	0	0	3	0	6
876	0	5	27	0	0	9	0	0	6	0	0	0	3	0	0	0	0	9
877	0	0	6	0	6	3	27	0	9	0	0	0	0	0	0	3	0	6
878	0	0	0	3	15	12	15	0	6	0	0	0	0	0	0	3	0	6
879	0	0	0	0	9	12	24	0	6	0	0	0	0	0	3	3	0	3
880	0	0	3	6	9	11	10	0	12	0	0	0	0	0	0	0	0	6
881	0	0	0	0	6	9	30	0	6	0	0	0	0	0	0	8	0	0
882	0	0	0	3	13	18	15	0	3	0	0	0	0	0	0	5	0	0
883	0	48	3	0	0	0	0	6	0	0	0	0	0	0	0	0	0	3
884	0	24	9	3	0	0	12	3	6	0	0	0	0	0	0	0	0	2
885	0	3	3	45	0	0	6	0	0	0	0	0	0	0	0	3	0	0
886	0	36	6	3	0	2	3	6	3	0	0	0	0	0	0	0	0	0
887	0	15	3	33	0	0	6	0	0	0	0	0	0	0	0	3	0	0
888	0	42	6	3	0	0	3	3	3	0	0	0	0	0	0	0	0	0
889	0	6	6	39	3	3	3	0	0	0	0	0	0	0	0	0	0	0
890	0	3	33	0	0	6	0	3	0	0	0	0	0	0	0	0	6	9
891	0	0	0	3	0	9	21	0	12	0	0	0	0	0	0	9	3	3
892	0	0	0	6	6	8	18	0	14	0	0	0	0	0	0	6	0	0
893	0	3	3	0	0	6	12	6	21	0	0	0	0	0	0	6	0	3
894	0	0	9	0	3	9	23	0	9	0	0	0	0	0	0	6	0	0
895	0	0	12	0	3	6	24	0	6	0	0	0	0	0	0	6	0	3
896	0	0	0	0	3	12	27	0	3	0	0	0	0	0	0	14	0	0
897	0	6	30	3	0	9	3	3	0	0	0	0	0	0	3	0	0	3
898	0	0	9	3	0	6	12	0	20	0	0	0	0	0	0	6	0	3
899	0	0	0	9	6	21	12	0	9	0	0	0	0	0	0	3	0	0
900	0	0	9	3	0	7	14	0	12	0	0	0	0	0	3	3	0	6
901	0	0	0	0	6	15	21	0	9	0	0	0	0	0	0	5	0	3
902	0	0	3	0	0	12	12	0	21	0	0	0	0	0	0	6	0	5
903	0	0	0	0	7	8	18	0	12	0	0	0	0	0	0	6	0	6
904	0	54	0	0	0	0	0	3	0	0	0	0	0	0	3	0	0	0
905	2	18	14	0	0	0	0	15	6	0	0	0	0	0	3	0	0	0
906	0	3	0	48	0	0	0	0	3	0	0	0	0	0	3	0	0	3
907	0	30	3	0	0	0	0	12	15	0	0	0	0	0	0	0	0	0
908	3	15	3	18	0	0	6	3	9	0	0	0	0	0	0	0	0	3
909	0	29	3	0	0	0	3	15	6	0	0	0	0	0	3	0	0	0
910	0	15	9	24	0	0	6	3	0	0	0	0	0	0	0	2	0	0
911	0	3	45	0	0	0	0	0	0	0	0	0	0	0	3	0	3	6
912	0	0	4	0	0	9	6	6	20	0	0	0	0	0	6	6	0	0
913	3	0	6	3	6	11	12	0	9	0	0	0	0	0	0	9	0	0
914	0	0	18	3	0	9	9	3	12	0	0	0	0	0	0	3	0	3
915	0	3	0	0	0	9	15	6	12	0	0	0	0	0	3	6	0	6
916	0	0	12	0	0	6	18	9	9	0	0	0	0	0	0	0	0	5
917	9	0	0	0	5	7	18	0	9	0	0	0	0	0	0	9	0	0
918	0	9	30	0	0	0	0	6	3	0	0	0	0	0	6	0	0	6
919	0	0	12	0	0	2	12	6	14	0	3	0	3	0	3	0	0	3
920	6	0	0	3	9	6	15	0	5	0	0	0	0	0	0	12	0	3
921	0	3	18	0	0	2	6	17	6	0	0	0	0	0	3	3	0	0
922	0	0	6	0	3	3	15	0	12	0	0	0	0	0	9	6	0	6
923	0	3	6	0	0	3	9	15	15	0	6	0	0	0	0	3	0	0
924	18	0	0	0	3	3	15	3	14	0	0	0	0	0	0	2	0	0
