# Supplementary material for: Material category of visual objects computed from specular image structure
Source: Nat Hum Behav. 2023 Jun 29;7(7):1152–69. doi: 10.1038/s41562-023-01601-0 (PMC10365995; doi:10.1038/s41562-023-01601-0)
Supplement: Source Data Fig. 4 — Statistical source data. [file 41562_2023_1601_MOESM16_ESM.xlsx]

## Sheet: Panel A
Component/Factor	PCA (18)	FA (12)
1	17.334	11.859
2	29.452	21.036
3	40.119	30.143
4	48.294	36.932
5	55.55	43.115
6	61.801	49.255
7	67.56	55.321
8	72.864	61.272
9	77.12	66.925
10	81.143	72.543
11	84.841	78.074
12	88.395	83.588
13	91.57
14	94.141
15	96.514
16	98.365
17	99.988
18	100

## Sheet: Panel C
Category/Factor	1	2	3	4	5	6	7	8	9	10	11	12
Velvet/silk/fabric	-0.05	-0.19	-0.14	-0.01	0.95	0	-0.1	-0.07	-0.11	-0.11	-0.08	-0.01
Glazed porcelain	-0.12	0	-0.16	-0.13	-0.1	-0.02	0.03	-0.09	0.95	-0.08	-0.07	-0.08
Glazed ceramic (incl. painted)	-0.05	0.95	-0.25	-0.06	-0.12	0.02	-0.05	-0.07	0.06	-0.06	0.01	-0.03
Unglazed porcelain/stone/chalk	-0.11	-0.14	-0.02	-0.16	-0.09	-0.06	0.95	-0.09	0.03	-0.1	-0.07	-0.08
Modelling clay/play-doh	-0.08	-0.09	0.75	-0.11	-0.02	-0.06	0.08	0.01	-0.07	-0.02	-0.05	-0.05
Latex/rubber	-0.13	0.04	0.68	-0.22	-0.15	-0.08	-0.14	-0.05	-0.09	0.18	-0.1	-0.1
Wax/soap	-0.29	-0.25	0.37	-0.58	-0.33	-0.2	-0.19	-0.26	-0.23	-0.02	-0.19	-0.19
Pearl/mother-of-pearl/bath pearl	0.18	-0.1	-0.2	-0.05	-0.03	0.94	-0.09	-0.08	-0.01	-0.05	-0.06	-0.01
Plastic	-0.13	-0.02	0.09	-0.17	-0.11	-0.01	-0.1	-0.02	-0.08	0.95	-0.07	-0.02
Brass/bronze/copper	-0.06	-0.1	-0.13	0.14	-0.01	0.01	-0.07	-0.01	-0.08	-0.02	-0.01	0.97
Gold/golden metal	-0.29	-0.22	-0.22	0.82	-0.09	-0.16	-0.13	-0.17	-0.13	-0.15	-0.13	0.03
Unpolished steel/iron/chrome	0.31	-0.02	0.13	0.04	0.1	0.27	0.09	-0.05	-0.03	0.11	-0.03	0.05
Polished steel/iron/chrome	0.76	0.05	-0.1	0.05	-0.05	0.09	-0.06	-0.05	-0.04	-0.09	-0.05	-0.01
Silver/aluminium	0.87	-0.15	-0.16	0.01	-0.02	0.08	-0.08	-0.07	-0.05	-0.09	-0.04	-0.08
Foil (incl. coloured)	0.19	-0.04	-0.1	0.44	0	0.02	-0.11	-0.08	-0.08	-0.08	-0.01	0.1
Chocolate (solid, incl. white)	-0.16	-0.13	-0.04	-0.15	-0.07	-0.1	-0.09	0.94	-0.1	-0.03	0.08	-0.02
Covered in melted choc./caramel	-0.11	0.17	-0.14	-0.05	-0.07	-0.07	-0.07	0.08	-0.07	-0.07	0.95	-0.01
Covered in wet paint/slime	-0.04	0.64	0.11	-0.06	-0.05	-0.1	-0.08	-0.05	-0.03	0.02	0.14	-0.07
