# Supplementary material for: Material category of visual objects computed from specular image structure
Source: Nat Hum Behav. 2023 Jun 29;7(7):1152–69. doi: 10.1038/s41562-023-01601-0 (PMC10365995; doi:10.1038/s41562-023-01601-0)
Supplement: Source Data Fig. 5 — Statistical source data. [file 41562_2023_1601_MOESM17_ESM.xlsx]

## Sheet: Panel A
CatLabel/XY_Data	Predicted gloss rating (z-score)	Average gloss rating (z-score)
Ceramics	0.64903	0.81817
Plastic	0.47897	0.42383
Rubber-like	0.24546	0.048667
Ceramics	0.4893	0.45267
Rubber-like	0.32442	0.095357
Plastic	0.44829	0.393
Rubber-like	0.21565	0.0635
Melted choc.	0.66674	0.7895
Solid choc.	0.50045	0.3845
Solid choc.	0.25544	0.081333
Melted choc.	0.5107	0.43217
Solid choc.	0.34977	0.16383
Solid choc.	0.47125	0.45893
Solid choc.	0.23015	0.12589
Melted choc.	0.66048	0.79875
Brown metals	0.48504	0.44
Plastic	0.25214	0.072
Melted choc.	0.49567	0.40033
Solid choc.	0.34636	0.10383
Melted choc.	0.46596	0.41967
Rubber-like	0.22281	0.1005
Ceramics	0.75898	0.85333
Plastic	0.61755	0.47167
Rubber-like	0.31715	0.19183
Plastic	0.641	0.5185
Rubber-like	0.42193	0.32983
Plastic	0.60027	0.50317
Rubber-like	0.32183	0.21983
Melted choc.	0.77384	0.9025
Solid choc.	0.63583	0.53267
Solid choc.	0.32888	0.189
Solid choc.	0.65928	0.54917
Solid choc.	0.44423	0.27667
Solid choc.	0.61021	0.5325
Velvety/silky	0.34756	0.25464
Melted choc.	0.7674	0.88083
Brown metals	0.62121	0.54517
Brown metals	0.32338	0.2465
Brown metals	0.64493	0.60446
Solid choc.	0.42818	0.3775
Brown metals	0.60419	0.54067
Velvety/silky	0.32635	0.25433
Uncolored metals	0.87786	0.91
Uncolored metals	0.75965	0.61617
Rubber-like	0.39925	0.335
Uncolored metals	0.79034	0.713
Velvety/silky	0.52057	0.36393
Uncolored metals	0.72839	0.67433
Velvety/silky	0.42375	0.375
Ceramics	0.89072	0.93821
Brown metals	0.76684	0.58893
Pearlescent	0.40926	0.30283
Brown metals	0.79787	0.61482
Velvety/silky	0.53061	0.37286
Brown metals	0.73596	0.6425
Velvety/silky	0.44775	0.36183
Gold metals	0.88351	0.92917
Gold metals	0.75137	0.66767
Brown metals	0.38727	0.35
Gold metals	0.78295	0.739
Velvety/silky	0.51319	0.45067
Brown metals	0.7287	0.69433
Velvety/silky	0.42637	0.39883
Uncolored metals	10263	0.94183
Uncolored metals	0.86255	0.83464
Uncolored metals	0.51083	0.46667
Uncolored metals	0.924	0.8395
Uncolored metals	0.66184	0.63783
Uncolored metals	0.85347	0.8435
Velvety/silky	0.59447	0.613
Uncolored metals	10317	0.97667
Uncolored metals	0.86785	0.822
Pearlescent	0.51844	0.40617
Uncolored metals	0.92944	0.81607
Velvety/silky	0.6583	0.61983
Uncolored metals	0.8589	0.821
Velvety/silky	0.60154	0.62417
Gold metals	10233	0.96633
Gold metals	0.84911	0.8415
Gold metals	0.51032	0.49339
Gold metals	0.91925	0.89767
Gold metals	0.64986	0.61768
Gold metals	0.84025	0.8205
Gold metals	0.59312	0.58161
Ceramics	0.58806	0.80867
Plastic	0.40047	0.41933
Rubber-like	0.16816	0.057667
Plastic	0.40044	0.46083
Rubber-like	0.25654	0.049
Ceramics	0.36375	0.46417
Rubber-like	0.11242	0.0445
Melted choc.	0.61926	0.68786
Plastic	0.42673	0.346
Rubber-like	0.1867	0.075333
Waxy	0.43913	0.38232
Rubber-like	0.27902	0.078
Plastic	0.40674	0.37617
Rubber-like	0.15494	0.057
Melted choc.	0.61139	0.77446
Plastic	0.42176	0.38839
Rubber-like	0.17696	0.0845
Melted choc.	0.42251	0.43383
Rubber-like	0.27832	0.049667
Melted choc.	0.38715	0.43071
Rubber-like	0.14618	0.043
Ceramics	0.70312	0.85117
Plastic	0.56703	0.46033
Rubber-like	0.25229	0.13133
Plastic	0.58202	0.543
Plastic	0.34345	0.18482
Rubber-like	0.53872	0.49733
Rubber-like	0.25745	0.1275
Melted choc.	0.73078	0.81917
Plastic	0.58957	0.48833
Solid choc.	0.28342	0.1825
Plastic	0.60451	0.54483
Plastic	0.38243	0.31017
Melted choc.	0.5623	0.46633
Velvety/silky	0.28954	0.19883
Melted choc.	0.72214	0.86833
Plastic	0.57328	0.53267
Rubber-like	0.25932	0.11167
Plastic	0.58879	0.65583
Rubber-like	0.36387	0.22607
Brown metals	0.54527	0.52607
Rubber-like	0.26488	0.13161
Ceramics	0.83394	0.92964
Plastic	0.72363	0.533
Plastic	0.35045	0.24717
Ceramics	0.75391	0.66383
Velvety/silky	0.46582	0.38367
Plastic	0.6995	0.53817
Velvety/silky	0.37613	0.41333
Melted choc.	0.85099	0.902
Solid choc.	0.74307	0.605
Plastic	0.36444	0.3225
Melted choc.	0.76555	0.6765
Solid choc.	0.49098	0.44017
Pearlescent	0.71115	0.60429
Velvety/silky	0.40502	0.3595
Gold metals	0.84262	0.90717
Gold metals	0.72663	0.61286
Plastic	0.3564	0.2725
Gold metals	0.75717	0.69917
Gold metals	0.47191	0.37
Gold metals	0.70283	0.6575
Velvety/silky	0.3813	0.375
Uncolored metals	0.99706	0.96482
Uncolored metals	0.84801	0.82783
Plastic	0.49776	0.48036
Uncolored metals	0.90833	0.81232
Pearlescent	0.63436	0.59083
Uncolored metals	0.83053	0.84617
Velvety/silky	0.56707	0.49321
Uncolored metals	10063	0.97283
Pearlescent	0.84894	0.79933
Pearlescent	0.50921	0.41786
Uncolored metals	0.91758	0.838
Pearlescent	0.64545	0.64067
Uncolored metals	0.83974	0.81482
Velvety/silky	0.57809	0.63833
Gold metals	0.99737	0.96017
Gold metals	0.83767	0.78357
Velvety/silky	0.48465	0.5105
Gold metals	0.8992	0.82732
Gold metals	0.62548	0.72783
Gold metals	0.82877	0.85633
Velvety/silky	0.56881	0.61643
Glazed porc.	0.43099	0.7705
Unglazed porc.	0.23935	0.26817
Unglazed porc.	0.18981	0.2175
Unglazed porc.	0.24187	0.276
Unglazed porc.	0.22676	0.10633
Unglazed porc.	0.18879	0.27267
Unglazed porc.	0.18445	0.18339
Ceramics	0.47334	0.75683
Waxy	0.27647	0.24783
Rubber-like	0.18129	0.092
Rubber-like	0.26141	0.213
Rubber-like	0.21939	0.089333
Waxy	0.23318	0.22714
Waxy	0.15395	0.10625
Ceramics	0.45701	0.69767
Waxy	0.25747	0.10967
Rubber-like	0.18191	0.051
Rubber-like	0.26051	0.1155
Rubber-like	0.21983	0.12183
Waxy	0.21053	0.13933
Rubber-like	0.15318	0.11617
Glazed porc.	0.56149	0.80804
Glazed porc.	0.35488	0.56317
Unglazed porc.	0.17113	0.15533
Glazed porc.	0.35451	0.53683
Unglazed porc.	0.21547	0.2555
Glazed porc.	0.31625	0.53117
Unglazed porc.	0.17712	0.16933
Ceramics	0.59844	0.80683
Rubber-like	0.41658	0.50286
Rubber-like	0.16659	0.11517
Waxy	0.41491	0.4945
Waxy	0.22977	0.061167
Rubber-like	0.38291	0.3915
Rubber-like	0.17573	0.082667
Ceramics	0.58579	0.84817
Plastic	0.38425	0.51033
Waxy	0.16475	0.0985
Plastic	0.38387	0.591
Rubber-like	0.22725	0.157
Waxy	0.34818	0.45911
Rubber-like	0.16831	0.073393
Glazed porc.	0.6516	0.91533
Glazed porc.	0.55766	0.69232
Unglazed porc.	0.13891	0.20967
Glazed porc.	0.57654	0.74367
Unglazed porc.	0.23839	0.4035
Glazed porc.	0.52944	0.75233
Unglazed porc.	0.22394	0.2165
Ceramics	0.69696	0.87933
Rubber-like	0.60481	0.72583
Waxy	0.20175	0.19633
Plastic	0.62156	0.73917
Waxy	0.29714	0.26733
Plastic	0.57812	0.707
Waxy	0.25539	0.256
Ceramics	0.67485	0.9045
Plastic	0.58325	0.66483
Waxy	0.16855	0.148
Plastic	0.6008	0.62067
Waxy	0.25578	0.2325
Pearlescent	0.54636	0.65679
Plastic	0.22449	0.19383
Ceramics	0.50243	0.76483
Plastic	0.3712	0.343
Plastic	0.21062	0.083833
Ceramics	0.41212	0.38433
Rubber-like	0.31508	0.13983
Rubber-like	0.3627	0.34411
Rubber-like	0.18558	0.10917
Melted choc.	0.52157	0.7785
Solid choc.	0.39519	0.32667
Solid choc.	0.23966	0.109
Solid choc.	0.43421	0.37383
Solid choc.	0.33694	0.17217
Solid choc.	0.38769	0.3285
Solid choc.	0.2154	0.16933
Melted choc.	0.51983	0.67482
Solid choc.	0.39434	0.41617
Rubber-like	0.23863	0.098167
Solid choc.	0.41961	0.35214
Solid choc.	0.33724	0.17883
Solid choc.	0.38612	0.43117
Solid choc.	0.2118	0.15821
Ceramics	0.58336	0.78446
Solid choc.	0.49929	0.38583
Rubber-like	0.28453	0.15683
Ceramics	0.54694	0.47983
Velvety/silky	0.39503	0.313
Plastic	0.49386	0.49683
Velvety/silky	0.27946	0.28383
Melted choc.	0.59049	0.76964
Solid choc.	0.51908	0.41433
Solid choc.	0.29407	0.157
Solid choc.	0.55526	0.51
Solid choc.	0.40431	0.28283
Solid choc.	0.5138	0.417
Velvety/silky	0.306	0.271
Ceramics	0.59776	0.81917
Brown metals	0.5055	0.42867
Solid choc.	0.29179	0.21583
Brown metals	0.55352	0.55267
Velvety/silky	0.4021	0.29107
Brown metals	0.49952	0.51817
Velvety/silky	0.28542	0.26617
Ceramics	0.66544	0.87017
Uncolored metals	0.65546	0.50417
Pearlescent	0.33821	0.21786
Uncolored metals	0.68456	0.60733
Velvety/silky	0.44193	0.40033
Pearlescent	0.63421	0.48643
Velvety/silky	0.34942	0.36143
Melted choc.	0.68051	0.904
Pearlescent	0.66237	0.47357
Pearlescent	0.34725	0.35633
Melted choc.	0.69166	0.584
Velvety/silky	0.45075	0.4415
Brown metals	0.64149	0.5935
Velvety/silky	0.35854	0.45617
Gold metals	0.67608	0.91917
Brown metals	0.64914	0.5885
Brown metals	0.34333	0.342
Brown metals	0.68767	0.634
Velvety/silky	0.44677	0.47133
Brown metals	0.63669	0.55054
Velvety/silky	0.336	0.40883
Uncolored metals	0.85225	0.95067
Pearlescent	0.85654	0.64786
Pearlescent	0.28129	0.43183
Pearlescent	0.89344	0.69786
Velvety/silky	0.54608	0.60533
Pearlescent	0.82718	0.71933
Velvety/silky	0.43525	0.576
Uncolored metals	0.8577	0.94567
Uncolored metals	0.85432	0.66196
Pearlescent	0.24866	0.38875
Pearlescent	0.89843	0.70617
Velvety/silky	0.54012	0.58633
Pearlescent	0.82467	0.70696
Pearlescent	0.44169	0.47036
Gold metals	0.85012	0.95067
Gold metals	0.83852	0.65
Gold metals	0.24195	0.53536
Gold metals	0.88996	0.793
Velvety/silky	0.53308	0.55929
Gold metals	0.81626	0.77017
Velvety/silky	0.43393	0.58833
Ceramics	0.45195	0.67417
Waxy	0.30943	0.37367
Rubber-like	0.15478	0.045357
Ceramics	0.33879	0.43933
Rubber-like	0.2542	0.10982
Ceramics	0.2835	0.38117
Rubber-like	0.090217	0.043
Melted choc.	0.47572	0.61196
Solid choc.	0.33823	0.33143
Rubber-like	0.17447	0.089167
Plastic	0.3657	0.39661
Rubber-like	0.28266	0.12183
Plastic	0.31529	0.29732
Rubber-like	0.13899	0.093833
Melted choc.	0.47322	0.669
Plastic	0.33746	0.3525
Rubber-like	0.16629	0.114
Melted choc.	0.36532	0.4435
Rubber-like	0.28038	0.064667
Plastic	0.31354	0.3675
Rubber-like	0.13301	0.074643
Glazed porc.	0.52617	0.80717
Plastic	0.44585	0.39217
Rubber-like	0.21923	0.084643
Ceramics	0.48551	0.49268
Unglazed porc.	0.32807	0.22017
Ceramics	0.43975	0.47089
Plastic	0.21646	0.18067
Melted choc.	0.54801	0.77982
Solid choc.	0.47013	0.44683
Solid choc.	0.25061	0.10696
Melted choc.	0.50834	0.3955
Solid choc.	0.35282	0.22333
Solid choc.	0.46457	0.41167
Melted choc.	0.2466	0.23017
Melted choc.	0.54429	0.808
Melted choc.	0.45546	0.3855
Plastic	0.24686	0.168
Melted choc.	0.49525	0.54283
Plastic	0.35208	0.21933
Plastic	0.4493	0.38
Rubber-like	0.22327	0.15233
Ceramics	0.6233	0.80233
Pearlescent	0.61988	0.52929
Pearlescent	0.29139	0.242
Ceramics	0.6489	0.6465
Velvety/silky	0.38657	0.34482
Pearlescent	0.59768	0.46643
Velvety/silky	0.30214	0.2995
Ceramics	0.64244	0.85567
Pearlescent	0.63049	0.52232
Solid choc.	0.3039	0.245
Melted choc.	0.65972	0.559
Velvety/silky	0.41199	0.3285
Pearlescent	0.60851	0.49518
Velvety/silky	0.31539	0.34367
Ceramics	0.63742	0.86714
Brown metals	0.62539	0.53393
Brown metals	0.29895	0.32667
Brown metals	0.65501	0.54911
Velvety/silky	0.40713	0.31933
Gold metals	0.60299	0.6295
Velvety/silky	0.30776	0.38067
Uncolored metals	0.82943	0.94767
Pearlescent	0.83568	0.64964
Pearlescent	0.28516	0.4465
Uncolored metals	0.87251	0.73217
Velvety/silky	0.53347	0.59983
Pearlescent	0.80602	0.71533
Velvety/silky	0.42898	0.595
Ceramics	0.83851	0.92946
Pearlescent	0.84399	0.65
Pearlescent	0.2652	0.52033
Pearlescent	0.8809	0.72467
Velvety/silky	0.54318	0.642
Pearlescent	0.81445	0.62018
Velvety/silky	0.43907	0.60583
Gold metals	0.82334	0.95
Gold metals	0.82753	0.67375
Velvety/silky	0.25768	0.58183
Gold metals	0.87164	0.837
Velvety/silky	0.5236	0.60089
Gold metals	0.79773	0.68383
Velvety/silky	0.41167	0.6185
Glazed porc.	0.30811	0.768
Unglazed porc.	0.16935	0.21518
Unglazed porc.	0.1185	0.19804
Unglazed porc.	0.20863	0.28183
Unglazed porc.	0.19396	0.11929
Unglazed porc.	0.11765	0.192
Unglazed porc.	0.11061	0.169
Ceramics	0.34867	0.72367
Waxy	0.20233	0.21107
Rubber-like	0.11563	0.0685
Waxy	0.21538	0.2875
Waxy	0.1945	0.079833
Waxy	0.1539	0.20867
Ceramics	0.33247	0.70583
Waxy	0.20221	0.16633
Rubber-like	0.11628	0.054833
Waxy	0.21548	0.192
Rubber-like	0.19497	0.044167
Waxy	0.123	0.11033
Rubber-like	0.074324	0.077333
Glazed porc.	0.38124	0.778
Glazed porc.	0.2656	0.57517
Unglazed porc.	0.14468	0.15667
Glazed porc.	0.29128	0.562
Unglazed porc.	0.22709	0.1055
Glazed porc.	0.22293	0.5575
Unglazed porc.	0.11402	0.18133
Ceramics	0.41266	0.74217
Waxy	0.31195	0.48967
Rubber-like	0.17113	0.079667
Plastic	0.3338	0.55083
Waxy	0.23523	0.094821
Waxy	0.29387	0.53179
Waxy	0.12369	0.075357
Ceramics	0.41784	0.77867
Plastic	0.29219	0.355
Rubber-like	0.16797	0.051667
Waxy	0.31609	0.51321
Waxy	0.22896	0.057
Waxy	0.27136	0.40554
Rubber-like	0.10965	0.079286
Glazed porc.	0.47342	0.87183
Glazed porc.	0.44289	0.64733
Unglazed porc.	0.15526	0.23018
Glazed porc.	0.47893	0.68017
Glazed porc.	0.22516	0.4
Glazed porc.	0.43802	0.653
Unglazed porc.	0.13535	0.25982
Ceramics	0.50609	0.85717
Waxy	0.49207	0.53464
Waxy	0.18746	0.237
Plastic	0.52484	0.6635
Waxy	0.26668	0.34967
Plastic	0.47729	0.59233
Waxy	0.17344	0.27233
Ceramics	0.49747	0.81017
Plastic	0.47359	0.54717
Waxy	0.18185	0.13767
Plastic	0.49783	0.68467
Waxy	0.2459	0.21367
Plastic	0.45721	0.50946
Plastic	0.1373	0.1725
Ceramics	0.63109	0.79167
Plastic	0.51117	0.31446
Rubber-like	0.28116	0.12482
Plastic	0.49591	0.34833
Plastic	0.31642	0.14483
Plastic	0.47308	0.3605
Rubber-like	0.24736	0.15417
Melted choc.	0.65047	0.65683
Solid choc.	0.5328	0.36417
Solid choc.	0.29318	0.14018
Solid choc.	0.51751	0.4235
Solid choc.	0.34232	0.26883
Solid choc.	0.49666	0.356
Solid choc.	0.25746	0.23383
Melted choc.	0.64625	0.7515
Brown metals	0.53082	0.42125
Solid choc.	0.29096	0.12768
Plastic	0.50406	0.39767
Solid choc.	0.34027	0.178
Brown metals	0.48212	0.37483
Solid choc.	0.25424	0.193
Ceramics	0.75082	0.8025
Plastic	0.62418	0.51617
Rubber-like	0.35579	0.13714
Plastic	0.60976	0.50867
Velvety/silky	0.4042	0.3615
Plastic	0.58489	0.46571
Velvety/silky	0.34956	0.24767
Melted choc.	0.76084	0.831
Solid choc.	0.64384	0.4725
Solid choc.	0.38421	0.20283
Solid choc.	0.6296	0.51167
Solid choc.	0.42926	0.35533
Solid choc.	0.60558	0.54867
Velvety/silky	0.3605	0.34167
Brown metals	0.75653	0.82429
Brown metals	0.63063	0.50867
Brown metals	0.36319	0.27217
Brown metals	0.61643	0.5165
Velvety/silky	0.42603	0.39783
Brown metals	0.60166	0.4595
Velvety/silky	0.35615	0.338
Ceramics	0.8595	0.87054
Plastic	0.73918	0.65817
Rubber-like	0.47866	0.25583
Uncolored metals	0.73366	0.63033
Velvety/silky	0.53224	0.41133
Uncolored metals	0.7041	0.57839
Velvety/silky	0.4859	0.401
Ceramics	0.8747	0.89857
Brown metals	0.74717	0.60946
Plastic	0.48859	0.315
Brown metals	0.74196	0.7305
Velvety/silky	0.54187	0.42483
Brown metals	0.71246	0.61964
Velvety/silky	0.49568	0.52517
Gold metals	0.8674	0.89733
Gold metals	0.74195	0.5945
Brown metals	0.46778	0.37183
Gold metals	0.73689	0.755
Brown metals	0.53692	0.44768
Brown metals	0.70711	0.6195
Velvety/silky	0.49023	0.407
Uncolored metals	0.99692	0.97
Uncolored metals	0.87	0.6925
Uncolored metals	0.62315	0.45804
Uncolored metals	0.87037	0.834
Uncolored metals	0.70986	0.70633
Uncolored metals	0.84809	0.7915
Velvety/silky	0.68148	0.62983
Uncolored metals	10033	0.95786
Uncolored metals	0.87621	0.82483
Uncolored metals	0.6307	0.55196
Uncolored metals	0.87658	0.83483
Uncolored metals	0.71675	0.70833
Uncolored metals	0.85432	0.76214
Uncolored metals	0.67536	0.56875
Gold metals	0.99077	0.961
Gold metals	0.8634	0.83883
Gold metals	0.62264	0.54467
Gold metals	0.86374	0.86767
Gold metals	0.70971	0.70161
Gold metals	0.83239	0.82583
Gold metals	0.66836	0.72133
Ceramics	0.55542	0.72783
Plastic	0.43471	0.4255
Rubber-like	0.21322	0.083833
Plastic	0.41642	0.378
Rubber-like	0.24983	0.084167
Plastic	0.39212	0.32117
Rubber-like	0.16957	0.077333
Melted choc.	0.58967	0.729
Solid choc.	0.45943	0.38107
Rubber-like	0.24915	0.11933
Melted choc.	0.44161	0.3205
Plastic	0.28582	0.1825
Solid choc.	0.4195	0.3675
Rubber-like	0.19032	0.096786
Melted choc.	0.57601	0.692
Plastic	0.45745	0.3025
Rubber-like	0.24698	0.11357
Plastic	0.44006	0.43317
Rubber-like	0.28258	0.16036
Plastic	0.41691	0.36033
Rubber-like	0.17896	0.15617
Ceramics	0.68001	0.755
Rubber-like	0.56143	0.36883
Rubber-like	0.28566	0.13883
Pearlescent	0.54562	0.45333
Rubber-like	0.34171	0.20683
Plastic	0.52943	0.47321
Rubber-like	0.2823	0.19617
Melted choc.	0.71117	0.83567
Plastic	0.58492	0.42183
Solid choc.	0.31962	0.14625
Solid choc.	0.56961	0.47767
Solid choc.	0.37196	0.27679
Melted choc.	0.55466	0.49125
Velvety/silky	0.31487	0.325
Ceramics	0.7044	0.771
Brown metals	0.5813	0.45817
Rubber-like	0.31579	0.15867
Plastic	0.5659	0.51533
Brown metals	0.55052	0.46983
Velvety/silky	0.2895	0.24143
Ceramics	0.81527	0.87875
Uncolored metals	0.69914	0.6195
Rubber-like	0.42972	0.27517
Plastic	0.69272	0.61933
Velvety/silky	0.4863	0.42317
Plastic	0.66242	0.51679
Velvety/silky	0.43805	0.46233
Melted choc.	0.83512	0.89067
Brown metals	0.71146	0.56696
Plastic	0.44356	0.28893
Brown metals	0.70525	0.68667
Velvety/silky	0.49975	0.395
Brown metals	0.67523	0.589
Velvety/silky	0.45149	0.38679
Gold metals	0.82614	0.897
Gold metals	0.70546	0.72833
Brown metals	0.43729	0.42883
Gold metals	0.69961	0.6215
Velvety/silky	0.49389	0.45433
Gold metals	0.66909	0.62833
Velvety/silky	0.44479	0.3975
Uncolored metals	0.96915	0.96717
Uncolored metals	0.8432	0.71286
Uncolored metals	0.60916	0.52083
Uncolored metals	0.84351	0.73589
Uncolored metals	0.68247	0.56714
Uncolored metals	0.82113	0.82183
Velvety/silky	0.654	0.69417
Uncolored metals	0.9804	0.94661
Uncolored metals	0.85378	0.81917
Pearlescent	0.60576	0.5225
Uncolored metals	0.85407	0.8195
Velvety/silky	0.69318	0.69517
Uncolored metals	0.8317	0.83817
Pearlescent	0.66472	0.68667
Gold metals	0.96691	0.96017
Gold metals	0.84006	0.83583
Gold metals	0.59696	0.50214
Gold metals	0.84027	0.76036
Gold metals	0.68565	0.6935
Gold metals	0.80881	0.83617
Velvety/silky	0.65725	0.72333
Glazed porc.	0.36924	0.6935
Unglazed porc.	0.27958	0.219
Unglazed porc.	0.22039	0.21383
Unglazed porc.	0.26933	0.216
Unglazed porc.	0.21456	0.16367
Unglazed porc.	0.22628	0.23133
Unglazed porc.	0.195	0.23
Ceramics	0.41881	0.62433
Rubber-like	0.30295	0.2515
Rubber-like	0.2178	0.098167
Rubber-like	0.21295	0.082833
Rubber-like	0.2523	0.14483
Rubber-like	0.16685	0.066
Ceramics	0.40425	0.65467
Rubber-like	0.30251	0.17982
Rubber-like	0.21784	0.13733
Rubber-like	0.27509	0.14696
Rubber-like	0.21298	0.109
Rubber-like	0.25182	0.19633
Rubber-like	0.16709	0.061
Glazed porc.	0.49681	0.807
Glazed porc.	0.38592	0.48667
Unglazed porc.	0.22827	0.18283
Glazed porc.	0.34806	0.516
Unglazed porc.	0.22509	0.19583
Glazed porc.	0.34738	0.548
Unglazed porc.	0.17863	0.19417
Ceramics	0.54606	0.743
Ceramics	0.42357	0.39433
Waxy	0.23013	0.12483
Rubber-like	0.38934	0.44167
Rubber-like	0.22791	0.14233
Rubber-like	0.38764	0.46083
Rubber-like	0.18052	0.104
Ceramics	0.52901	0.71933
Plastic	0.40735	0.41768
Rubber-like	0.22844	0.090357
Plastic	0.38652	0.43304
Waxy	0.22607	0.18517
Rubber-like	0.36972	0.45643
Rubber-like	0.17648	0.1225
Glazed porc.	0.63133	0.837
Pearlescent	0.53743	0.70733
Unglazed porc.	0.26715	0.26783
Pearlescent	0.51905	0.69625
Glazed porc.	0.28498	0.4445
Glazed porc.	0.49662	0.71033
Unglazed porc.	0.2553	0.37143
Ceramics	0.68366	0.86571
Pearlescent	0.57786	0.71067
Waxy	0.30046	0.30433
Pearlescent	0.55978	0.664
Waxy	0.33696	0.341
Pearlescent	0.5381	0.6995
Waxy	0.29121	0.29567
Ceramics	0.66305	0.87518
Pearlescent	0.55783	0.61393
Waxy	0.27062	0.19018
Pearlescent	0.54056	0.66714
Rubber-like	0.30989	0.2295
Plastic	0.51743	0.63357
Waxy	0.28193	0.265
Ceramics	0.56432	0.77017
Uncolored metals	0.42699	0.3225
Rubber-like	0.19434	0.14214
Ceramics	0.43765	0.37036
Rubber-like	0.32279	0.19696
Plastic	0.37728	0.43267
Velvety/silky	0.17853	0.145
Melted choc.	0.58492	0.71017
Solid choc.	0.43579	0.35
Solid choc.	0.20471	0.13983
Solid choc.	0.44617	0.39167
Solid choc.	0.33149	0.244
Solid choc.	0.38684	0.37883
Solid choc.	0.21795	0.23217
Melted choc.	0.57199	0.72083
Brown metals	0.43496	0.41183
Brown metals	0.20374	0.13367
Solid choc.	0.44544	0.47083
Solid choc.	0.33106	0.2195
Brown metals	0.38592	0.371
Velvety/silky	0.18604	0.20917
Ceramics	0.66198	0.84017
Uncolored metals	0.54316	0.455
Rubber-like	0.28078	0.22383
Ceramics	0.54793	0.55033
Velvety/silky	0.36484	0.3185
Uncolored metals	0.48956	0.46083
Velvety/silky	0.26046	0.31383
Melted choc.	0.67079	0.82733
Solid choc.	0.55187	0.44883
Solid choc.	0.2906	0.20283
Melted choc.	0.55663	0.528
Solid choc.	0.39243	0.38983
Brown metals	0.49885	0.46933
Velvety/silky	0.30135	0.27179
Melted choc.	0.6677	0.78233
Brown metals	0.54961	0.48383
Brown metals	0.2886	0.26383
Brown metals	0.55447	0.50196
Brown metals	0.39077	0.32867
Brown metals	0.49639	0.53933
Velvety/silky	0.26779	0.27714
Ceramics	0.75997	0.85667
Uncolored metals	0.66121	0.56567
Uncolored metals	0.36229	0.26383
Uncolored metals	0.67108	0.66217
Velvety/silky	0.44763	0.457
Uncolored metals	0.60745	0.60667
Velvety/silky	0.40278	0.41089
Ceramics	0.76736	0.86143
Brown metals	0.66875	0.55017
Pearlescent	0.3714	0.33286
Brown metals	0.67878	0.64339
Velvety/silky	0.45642	0.46283
Brown metals	0.61524	0.60067
Velvety/silky	0.41208	0.45683
Brown metals	0.76078	0.91929
Gold metals	0.66436	0.603
Brown metals	0.36723	0.29821
Gold metals	0.67456	0.632
Velvety/silky	0.45293	0.51183
Gold metals	0.61077	0.58217
Velvety/silky	0.38158	0.42067
Uncolored metals	0.86617	0.9505
Uncolored metals	0.78535	0.78933
Pearlescent	0.47325	0.55417
Uncolored metals	0.799	0.696
Uncolored metals	0.59371	0.651
Uncolored metals	0.74563	0.751
Velvety/silky	0.56034	0.757
Uncolored metals	0.87209	0.96033
Uncolored metals	0.79098	0.69983
Pearlescent	0.48017	0.52571
Uncolored metals	0.80476	0.7565
Uncolored metals	0.60001	0.6735
Uncolored metals	0.75139	0.7075
Velvety/silky	0.56712	0.58196
Gold metals	0.85977	0.97467
Gold metals	0.7679	0.69714
Gold metals	0.47173	0.526
Gold metals	0.7818	0.78033
Gold metals	0.59256	0.69167
Gold metals	0.72736	0.73083
Velvety/silky	0.56012	0.695
Ceramics	0.4997	0.6925
Plastic	0.36187	0.359
Rubber-like	0.16988	0.085
Ceramics	0.37341	0.45517
Unglazed porc.	0.27647	0.077857
Ceramics	0.30473	0.41867
Unglazed porc.	0.11742	0.093333
Melted choc.	0.52552	0.72667
Solid choc.	0.39302	0.31911
Rubber-like	0.1816	0.092333
Solid choc.	0.38533	0.42929
Rubber-like	0.28784	0.16283
Solid choc.	0.33996	0.4105
Rubber-like	0.16509	0.1185
Ceramics	0.52303	0.72217
Brown metals	0.37343	0.33446
Rubber-like	0.18	0.106
Plastic	0.38474	0.37732
Rubber-like	0.28719	0.091
Brown metals	0.33907	0.30304
Rubber-like	0.16413	0.12214
Ceramics	0.60094	0.75483
Ceramics	0.48432	0.41867
Unglazed porc.	0.21249	0.18217
Pearlescent	0.48967	0.47036
Rubber-like	0.31632	0.29517
Pearlescent	0.44205	0.415
Velvety/silky	0.2316	0.26533
Melted choc.	0.62499	0.75411
Solid choc.	0.5111	0.48
Rubber-like	0.22506	0.16167
Melted choc.	0.51606	0.47167
Solid choc.	0.34878	0.195
Brown metals	0.45519	0.44283
Velvety/silky	0.24443	0.32233
Ceramics	0.62086	0.7525
Brown metals	0.49475	0.49667
Solid choc.	0.22248	0.21217
Gold metals	0.50012	0.48817
Plastic	0.34672	0.30321
Brown metals	0.45286	0.5075
Velvety/silky	0.24042	0.30417
Ceramics	0.72167	0.90733
Pearlescent	0.63166	0.54893
Uncolored metals	0.30079	0.27267
Uncolored metals	0.62962	0.686
Velvety/silky	0.39928	0.40267
Pearlescent	0.57735	0.566
Velvety/silky	0.34558	0.35893
Ceramics	0.73365	0.91033
Pearlescent	0.64344	0.52867
Pearlescent	0.31376	0.3695
Pearlescent	0.64168	0.61536
Brown metals	0.41208	0.36393
Brown metals	0.58942	0.53533
Velvety/silky	0.3585	0.4045
Gold metals	0.72598	0.89217
Gold metals	0.63853	0.64267
Brown metals	0.3088	0.32933
Gold metals	0.63697	0.67107
Velvety/silky	0.40793	0.51033
Gold metals	0.58436	0.59633
Velvety/silky	0.35263	0.477
Uncolored metals	0.83933	0.93446
Pearlescent	0.76013	0.65107
Pearlescent	0.47253	0.493
Uncolored metals	0.77333	0.78883
Uncolored metals	0.56788	0.66067
Pearlescent	0.72063	0.725
Velvety/silky	0.5337	0.60036
Pearlescent	0.85031	0.92893
Pearlescent	0.77022	0.66083
Pearlescent	0.45737	0.55117
Pearlescent	0.78353	0.66518
Uncolored metals	0.57809	0.6155
Uncolored metals	0.73051	0.7205
Velvety/silky	0.54412	0.7345
Gold metals	0.83695	0.96589
Gold metals	0.74618	0.74583
Gold metals	0.44829	0.5375
Gold metals	0.75961	0.79033
Velvety/silky	0.57011	0.6125
Gold metals	0.71735	0.66482
Velvety/silky	0.53661	0.60482
Glazed porc.	0.3231	0.67125
Unglazed porc.	0.20302	0.27286
Unglazed porc.	0.14506	0.1765
Unglazed porc.	0.21689	0.34967
Unglazed porc.	0.1928	0.24517
Unglazed porc.	0.15028	0.2215
Unglazed porc.	0.1511	0.1905
Ceramics	0.37293	0.73983
Rubber-like	0.21526	0.2615
Rubber-like	0.1492	0.10967
Plastic	0.25849	0.25036
Waxy	0.19806	0.099
Waxy	0.16305	0.23393
Rubber-like	0.14742	0.11133
Ceramics	0.37075	0.70233
Waxy	0.21438	0.23733
Rubber-like	0.1456	0.076833
Waxy	0.22739	0.28911
Rubber-like	0.19712	0.11633
Waxy	0.16095	0.10554
Rubber-like	0.14625	0.073036
Glazed porc.	0.44056	0.80717
Glazed porc.	0.28375	0.607
Unglazed porc.	0.076522	0.23433
Glazed porc.	0.29069	0.5265
Unglazed porc.	0.18971	0.253
Glazed porc.	0.24926	0.52917
Unglazed porc.	0.16443	0.218
Ceramics	0.48793	0.79464
Waxy	0.34334	0.5785
Waxy	0.082948	0.13583
Plastic	0.35072	0.51567
Waxy	0.22739	0.14283
Waxy	0.29011	0.527
Waxy	0.16423	0.15607
Ceramics	0.47055	0.6865
Plastic	0.32008	0.43467
Rubber-like	0.079696	0.1015
Waxy	0.32794	0.40483
Waxy	0.22642	0.19717
Plastic	0.28611	0.40283
Waxy	0.16329	0.089833
Glazed porc.	0.53306	0.84717
Pearlescent	0.44805	0.637
Unglazed porc.	0.099129	0.32464
Glazed porc.	0.44628	0.73817
Unglazed porc.	0.24208	0.49583
Glazed porc.	0.41621	0.66286
Unglazed porc.	0.21311	0.431
Ceramics	0.59561	0.87933
Plastic	0.49877	0.66433
Waxy	0.11192	0.276
Ceramics	0.49687	0.69033
Waxy	0.28226	0.33367
Waxy	0.45173	0.57433
Waxy	0.22434	0.34183
Ceramics	0.57414	0.86517
Waxy	0.10501	0.24714
Pearlescent	0.48923	0.63857
Waxy	0.27627	0.37183
Pearlescent	0.44317	0.56839
Waxy	0.21675	0.28643

## Sheet: Panel B top
BinRange/CatLabel	Uncolored metals	Ceramics	Rubber-like	Gold metals	Velvety/silky	Pearlescent	Unglazed porc.	Solid choc.	Glazed porc.	Plastic	Melted choc.	Brown metals	Waxy
0.00-0.05	0	0	8	0	0	0	0	0	0	0	0	0	0
0.05-0.10	0	0	38	0	0	0	2	1	0	2	0	0	8
0.10-0.15	0	0	34	0	1	0	3	8	0	1	0	1	10
0.15-0.20	0	0	14	0	1	0	15	11	0	6	0	0	7
0.20-0.25	0	0	6	0	3	2	15	10	0	2	1	1	10
0.25-0.30	2	0	5	0	10	0	9	4	0	4	0	3	9
0.30-0.35	1	0	3	0	12	2	2	5	0	10	1	7	5
0.35-0.40	0	4	2	1	16	3	1	13	0	15	2	4	3
0.40-0.45	0	3	1	0	13	5	2	11	2	10	6	7	2
0.45-0.50	4	6	3	2	10	8	1	5	1	8	3	6	3
0.50-0.55	2	0	1	5	4	7	0	6	6	15	2	12	4
0.55-0.60	5	1	0	4	8	5	0	0	4	3	2	8	2
0.60-0.65	7	2	0	8	14	9	0	1	2	3	1	9	0
0.65-0.70	10	7	0	11	3	11	0	0	6	6	6	2	0
0.70-0.75	8	9	1	7	2	8	0	0	3	2	4	1	0
0.75-0.80	6	11	0	7	1	1	0	0	4	0	9	0	0
0.80-0.85	18	9	0	8	0	0	0	0	6	0	5	1	0
0.85-0.90	0	16	0	6	0	0	0	0	1	0	3	0	0
0.90-0.95	6	6	0	3	0	1	0	0	1	0	3	1	0
0.95-1.00	9	0	0	8	0	0	0	0	0	0	0	0	0

## Sheet: Panel B bottom
CatLabel/XY_Data	Uncolored metals GlossRatings (x)	Uncolored metals FactorScores (y)	Ceramics GlossRatings (x)	Ceramics FactorScores (y)	Rubber-like GlossRatings (x)	Rubber-like FactorScores (y)	Gold metals GlossRatings (x)	Gold metals FactorScores (y)	Velvety/silky GlossRatings (x)	Velvety/silky FactorScores (y)	Pearlescent GlossRatings (x)	Pearlescent FactorScores (y)	Unglazed porc. GlossRatings (x)	Unglazed porc. FactorScores (y)	Solid choc. GlossRatings (x)	Solid choc. FactorScores (y)	Glazed porc. GlossRatings (x)	Glazed porc. FactorScores (y)	Plastic GlossRatings (x)	Plastic FactorScores (y)	Melted choc. GlossRatings (x)	Melted choc. FactorScores (y)	Brown metals GlossRatings (x)	Brown metals FactorScores (y)	Waxy GlossRatings (x)	Waxy FactorScores (y)
	0.8395	48667	0.87933	49407	0.15617	45048	0.67375	38757	0.36143	3864	0.62018	61792	0.32464	52534	0.32667	5488	0.84717	66481	0.3025	41373	0.7785	75233	0.60946	63877	0.19633	3617
	0.834	47432	0.78446	43711	0.095357	44635	0.76036	36178	0.6185	34774	0.52033	5951	0.169	50155	0.17217	53671	0.768	65736	0.393	38421	0.831	75182	0.54517	55131	0.30433	27745
	0.7565	47204	0.85717	41844	0.083833	38758	0.74583	36178	0.4045	33953	0.4465	5904	0.18339	49226	0.35	49914	0.7705	6329	0.591	1974-03-01	0.9025	74412	0.42867	55004	0.13767	26514
	0.95067	46051	0.743	40907	0.043	38023	0.65	35845	0.41089	33441	0.41786	56397	0.2555	49009	0.26883	48256	0.87183	6249	0.51533	34421	0.81917	7324	0.27217	54553	0.29567	24627
	0.7915	4573	0.77017	40222	0.048667	37881	0.83583	34976	0.477	33425	0.46643	54675	0.23	48157	0.12589	47225	0.837	6249	0.359	34177	0.67482	68822	0.48383	53414	0.13933	24177
	0.82483	4522	0.62433	40111	0.19183	37169	0.97467	34888	0.3595	33334	0.65	51857	0.2175	47865	0.16383	46758	0.778	62457	0.47321	3412	0.71017	67951	0.50867	52798	0.24783	23935
	0.71286	44889	0.71933	39344	0.0445	36266	0.78357	34385	0.52517	33263	0.55117	43823	0.1055	47714	0.14018	44683	0.67125	62074	0.315	34067	0.7895	56542	0.50196	51188	0.10625	23211
	0.83483	43345	0.86571	38848	0.13733	36257	0.82732	34385	0.45683	32636	0.64964	41742	0.15667	4728	0.54917	44663	0.807	60547	0.34833	33697	0.65683	5076	0.4595	50589	0.10554	23049
	0.751	42618	0.85117	3744	0.10982	35641	0.79033	34385	0.42067	32475	0.70696	38407	0.1905	4683	0.36417	44405	0.80804	58642	0.3605	33335	0.72083	49167	0.29821	47018	0.10967	22637
	0.7075	4131	0.80683	37342	0.109	35532	0.82583	33876	0.401	32275	0.43183	38223	0.25982	45886	0.27667	4438	0.80717	57981	0.5185	33043	0.902	47518	0.61964	46288	0.256	22197
	0.6925	40586	0.87518	37114	0.051667	34651	0.66482	33814	0.45617	3187	0.49518	35767	0.23433	45361	0.41433	43516	0.6935	56373	0.533	32865	0.7515	42607	0.634	4524	0.23733	21612
	0.97	40221	0.76483	35972	0.049667	3372	0.8415	33781	0.62417	31846	0.52867	1956-03-01	0.37143	45001	0.45893	41887	0.91533	51734	0.66483	3187	0.76964	40582	0.589	4247	0.21367	21488
	0.94183	38455	0.79464	35967	0.13133	32907	0.69714	33725	0.49321	31785	0.47036	35369	0.11929	43673	0.157	40522	0.516	49716	0.46033	31334	0.68786	39617	0.58893	41754	0.22714	21308
	0.696	38041	0.8025	34841	0.11357	32343	0.83883	33705	0.63833	31632	0.64067	35254	0.19804	1933-04-01	0.23383	40395	0.69232	48412	0.53817	31267	0.79875	37984	0.60446	40957	0.527	21194
	0.73589	37809	0.7525	34715	0.25583	31632	0.8205	33598	0.35893	31623	0.725	34191	0.1765	42949	0.13983	37539	0.52917	4786	0.54483	30709	0.729	37042	0.60067	4091	0.23393	21078
	0.96033	37628	0.87017	34601	0.15417	31284	0.83617	33134	0.46283	31348	0.40617	33543	0.23018	4239	0.39167	37153	0.68017	43803	0.48833	30646	0.82733	35872	0.54067	40425	0.15607	20897
	0.83464	37072	0.75483	34466	0.082833	31159	0.89767	33007	0.40883	31238	0.72467	32673	0.218	40453	0.51	36946	0.57517	43107	0.19383	29905	0.3955	35817	0.55054	39115	0.11033	20238
	0.6735	37009	0.92964	34456	0.157	2023-11-03	0.78033	33007	0.31383	31015	0.63857	31689	0.21518	38561	0.244	35874	0.548	42936	0.42383	28784	0.72667	35779	0.35	34648	0.0985	20216
	0.96717	36917	0.85667	34377	0.098167	30939	0.961	32309	0.46233	30895	0.38875	31636	0.4035	38312	0.3285	35562	0.56317	42731	0.53267	28573	0.40033	32737	0.5885	34157	0.12483	19636
	0.97667	36498	0.84017	34145	0.084643	30878	0.86767	31894	0.407	30791	0.70617	30721	0.23133	37363	0.4235	35465	0.74367	41546	0.73917	28161	0.89067	30029	0.56696	33797	0.14283	1914
	0.82183	35967	0.73983	3376	0.114	30878	0.73083	31146	0.457	30659	0.69786	30699	0.24517	37239	0.16933	34569	0.5265	40524	0.51617	28043	0.77446	29914	0.64339	33485	0.53464	18714
	0.81607	35655	0.90733	32774	0.13883	30802	0.793	31123	0.30417	30488	0.66083	29339	0.27267	36089	0.417	33893	0.53683	3745	0.42183	27524	0.75411	29321	0.371	3321	0.341	18524
	0.95786	35462	0.80233	32564	0.12482	29898	0.85633	30623	0.38067	30154	0.52232	29243	0.2215	35713	0.3845	33693	0.71033	37235	0.41933	27114	0.584	29072	0.55017	32646	0.148	18299
	0.9505	34634	0.6865	31642	0.1225	29087	0.837	30351	0.375	30069	0.33286	29025	0.16367	3537	0.189	33607	0.562	34873	0.55083	26821	0.83567	28611	0.53533	31216	0.099	17802
	0.822	3459	0.87875	31374	0.077333	28858	0.95	30094	0.27714	29942	0.47036	28764	0.26783	34997	0.109	33108	0.53117	34494	0.65817	26391	0.77982	28325	0.5165	2982	0.53179	17349
	0.81232	34204	0.77867	31272	0.085	28633	0.68383	29618	0.26617	29924	0.52929	28538	0.26817	34921	0.5325	32871	0.73817	34187	0.68467	25917	0.559	26085	0.53933	29642	0.45911	16975
	0.70833	33141	0.6925	30593	0.077333	28155	0.96017	29231	0.40033	29659	0.21786	28239	0.19417	34385	0.23217	32196	0.5575	3237	0.43317	25739	0.88083	24902	0.54911	29587	0.5785	16813
	0.69983	33027	0.70233	30535	0.11167	28126	0.96633	29227	0.34367	2951	0.64786	28142	0.18133	33593	0.356	31354	0.75233	31966	0.47167	25587	0.61196	24856	0.42125	28768	0.4945	16809
	0.76214	32805	0.86517	3027	0.082667	27946	0.603	28838	0.42483	29486	0.71933	28054	0.19583	33499	0.4725	3067	0.66286	31697	0.40283	25305	0.43217	24593	0.32867	28633	0.40554	16169
	0.96482	31494	0.67417	29281	0.11617	2781	0.95067	28804	0.41333	29356	0.637	27833	0.093333	32602	0.15821	29997	0.64733	2826	0.66433	1952-02-01	0.808	2444	0.69433	27386	0.075357	16125
	0.651	31157	0.72217	27672	0.21983	27647	0.755	28247	0.60583	29274	0.54893	27638	0.10633	32512	0.081333	28424	0.653	27355	0.65583	24885	0.6765	24232	0.30304	26925	0.2325	15884
	0.8435	30884	0.87933	27372	0.19633	27393	0.72833	27994	0.2995	2906	0.69625	27474	0.20967	3235	0.10383	27529	0.48667	24782	0.54717	2481	0.54283	23306	0.6195	2678	0.2875	15848
	0.82783	30766	0.85567	26992	0.14483	27355	0.66767	27573	0.29107	28997	0.70733	27293	0.15533	31352	0.53267	27286	0.4	21165	0.4255	24802	0.78233	22266	0.6425	2636	0.061167	15723
	0.84617	30497	0.79167	26673	0.084167	27283	0.96017	27471	0.375	28979	0.55417	26885	0.276	30804	0.28283	26399	0.607	20973	0.51567	24574	0.692	22188	0.53393	25578	0.26733	15645
	0.63033	30088	0.9045	26623	0.045357	26478	0.64267	26576	0.42317	2833	0.56839	26281	0.253	29907	0.20283	1959-02-01	0.80717	18918	0.61933	24059	0.23017	20875	0.36393	24512	0.57433	15644
	0.94767	29652	0.81817	2656	0.073036	26253	0.89733	26428	0.757	28258	0.493	25916	0.27286	29668	0.37383	24913	0.4445	16751	0.49683	23974	0.669	20553	0.7305	24178	0.20867	15506
	0.821	29076	0.72783	26172	0.3915	26127	0.69167	2633	0.576	2814	0.65107	25788	0.21383	2953	0.193	2488			0.39661	23899	0.41967	19725	0.91929	23703	0.37367	15492
	0.6195	27599	0.70583	25683	0.090357	2612	0.6295	26269	0.47133	27825	0.79933	2557	0.18283	29053	0.195	24584			0.2725	2362	0.3205	19721	0.55267	2354	0.28643	14511
	0.70633	27589	0.84817	24993	0.13714	25822	0.77017	26101	0.40267	27799	0.71533	25469	0.192	28459	0.35533	23529			0.6635	23222	0.904	19706	0.45817	23208	0.27233	14492
	0.8195	27387	0.65467	2468	0.051	25772	0.96589	26025	0.36183	27796	0.5225	25236	0.077857	2614	0.12768	23524			0.43467	23109	0.46633	18817	0.5935	23117	0.48967	1939-01-01
	0.56567	26359	0.755	23898	0.079667	25674	0.5945	25932	0.58196	27688	0.61393	25186	0.219	25634	0.31911	23393			0.29732	22995	0.528	17441	0.33446	22969	0.34183	13805
	0.66067	26285	0.91033	23501	0.32983	25389	0.67107	25146	0.39783	27338	0.68667	24151	0.18217	25019	0.41617	2303			0.378	22993	0.86833	16573	0.46933	22415	0.34967	13704
	0.97283	26254	0.81017	23336	0.043	24866	0.6215	24594	0.58833	27177	0.3695	23016	0.16933	25003	0.41167	22906			0.43267	22893	0.47167	15349	0.52607	21972	0.079833	13538
	0.78933	25965	0.86714	23322	0.074643	24708	0.61286	24471	0.39883	27019	0.66518	22079	0.28183	24175	0.37883	22422			0.31446	22527	0.43383	13657	0.49667	20256	0.094821	13389
	0.60667	25763	0.85333	23258	0.076833	24375	0.70161	24362	0.27179	26625	0.59083	20552	0.34967	22553	0.38983	2196			0.38	22493	0.49125	12511	0.42883	19406	0.19018	13357
	0.78883	2557	0.771	22047	0.1185	24322	0.897	23573	0.72333	26596	0.47357	20484	0.2165	2188	0.44883	21856			0.32117	22463	0.4435	1149	0.82429	19116	0.28911	13235
	0.81917	24705	0.93821	20935	0.19696	24297	0.59633	2327	0.60482	26489	0.61536	20107	0.216	21326	0.4105	21719			0.346	22318	0.3855	10925	0.61482	1867	0.057	12798
	0.73217	24352	0.75683	2079	0.057667	23818	0.49339	22606	0.55929	25801	0.92893	19651	0.22017	21008	0.33143	21386			0.50867	22286	0.43071	0.68323	0.44	18566	0.18517	12721
	0.94661	23187	0.87054	19538	0.0635	23806	0.632	21976	0.34482	25639	0.242	1987-01-01	0.431	19678	0.3675	21274			0.543	21999			0.2465	18468	0.265	12687
	0.7205	22759	0.38117	19153	0.16036	23644	0.526	21792	0.7345	25327	0.664	18352	0.49583	13789	0.17883	21123			0.14483	21562			0.44768	18108	0.13583	11745
	0.81482	21878	0.86143	19015	0.15867	23573	0.91917	21667	0.613	2521	0.30283	18166			0.35214	2088			0.62067	21426			0.37483	18094	0.237	11331
	0.52083	21307	0.81917	18941	0.12183	23552	0.50214	21239	0.60036	25195	0.48643	17972			0.42929	20818			0.343	21306			0.51817	17943	0.19717	11116
	0.66217	2117	0.6465	18863	0.049	23393	0.89217	20919	0.61643	25182	0.52571	17338			0.14625	2031			0.355	2117			0.41183	1675	0.16633	10603
	0.94567	21098	0.80867	18806	0.104	23193	0.62833	20834	0.31933	24558	0.6995	17292			0.21583	20144			0.24717	20001			0.46983	16114	0.51321	10261
	0.56875	20243	0.74217	18732	0.14214	23016	0.739	20764	0.41133	24345	0.566	16856			0.38107	1932			0.46571	19926			0.68667	16067	0.192	10011
	0.6155	20209	0.37036	18459	0.075333	22907	0.69917	20501	0.695	24262	0.66714	16376			0.47767	1879			0.51033	19866			0.342	1536	0.21107	0.97772
	0.56714	19686	0.66383	18395	0.089333	2183	0.61768	20452	0.38679	23909	0.45333	16236			0.48	18564			0.46083	19144			0.32933	1489	0.40483	0.97289
	0.83817	1957	0.92946	1824	0.22607	2179	0.92917	19581	0.313	23823	0.35633	14473			0.51167	17732			0.18482	18889			0.26383	14864	0.37183	0.96409
	0.838	19118	0.41867	18225	0.27517	21774	0.54467	19413	0.25433	23814	0.65679	13927			0.54867	17589			0.39767	18857			0.5075	12671	0.38232	0.93131
	0.93446	19005	0.43933	18035	0.15233	21531	0.6575	18584	0.595	23604	0.71067	10469			0.44017	17008			0.41768	18704			0.37183	12614	0.33367	0.92287
	0.45804	17745	0.45267	17936	0.14696	21094	0.72133	17849	0.59983	23244	0.415	10369			0.2195	16106			0.072	18349			0.13367	1091	0.089833	0.90605
	0.57839	17707	0.69767	17679	0.089167	21021	0.58217	17454	0.4415	2314	0.60429	0.94199			0.44683	1595			0.59233	18348			0.44283	10872	0.24714	0.90556
	0.686	17532	0.47983	17499	0.1275	20928	0.58161	17258	0.338	22417					0.20283	1574			0.39217	1827			0.32667	0.96548	0.276	0.68479
	0.66196	16542	0.89857	17491	0.098167	20486	0.72783	16029	0.58633	22117					0.1825	15589			0.48036	18154
	0.91	16443	0.72367	16379	0.0845	2036	0.5375	15673	0.642	21643					0.605	15217			0.63357	1616
	0.713	16323	0.38433	15571	0.061	20294	0.53536	15642	0.69417	21431					0.3775	14036			0.083833	16131
	0.50417	16187	0.69033	14742	0.11933	20045	0.6935	15343	0.34167	20421					0.47083	13876			0.1825	15956
	0.55196	15065	0.49268	14727	0.093833	20009	0.90717	13164	0.3285	20298					0.43117	13529			0.50317	15886
	0.67433	14678	0.55033	13609	0.72583	19677	0.37	13005	0.145	20295					0.27679	12758			0.28893	1573
	0.46667	14519	0.41867	1197	0.335	19224	0.48817	11768	0.60533	20224					0.38583	12079			0.36033	15516
	0.63783	14321	0.45517	11674	0.2515	1913			0.28383	20131					0.245	11867			0.21933	1535
	0.27267	13109	0.46417	11459	0.079286	1894			0.271	20089					0.10696	11063			0.3225	14924
	0.61617	13065	0.47089	0.91513	0.13161	18676			0.6125	19612					0.22333	10808			0.37617	1406
	0.455	1279	0.39433	0.90064	0.14233	18426			0.19883	19501					0.178	0.69119			0.37732	13824
	0.26383	10738			0.0685	18383			0.61983	19262					0.21217	0.53411			0.50946	13331
	0.60733	10173			0.12214	18065			0.36393	19166									0.18067	12844
	0.3225	0.89926			0.13983	17909			0.69517	1991-01-01									0.3525	12547
	0.46083	0.78251			0.096786	17848			0.25464	18814									0.30321	12441
					0.073393	17661			0.45067	18293									0.25036	11988
					0.092	17557			0.51033	18271									0.51679	1192
					0.057	17111			0.3975	17935									0.43304	11737
					0.054833	16989			0.24767	17781									0.31017	11391
					0.1015	16572			0.45433	17664									0.707	10944
					0.19617	1638			0.62983	16822									0.38839	1078
					0.16167	15865			0.51183	16084									0.3675	0.9469
					0.17982	1579			0.325	15987									0.1725	0.85639
					0.11133	15708			0.24143	1588									0.168	0.60008
					0.11633	15147			0.20917	15835
					0.12183	14848			0.3185	14733
					0.066	1484			0.38367	14633
					0.36883	14714			0.26533	14153
					0.50286	14517			0.60089	1404
					0.106	14297			0.395	13841
					0.2615	14224			0.3615	13759
					0.22383	14207			0.32233	13737
					0.49733	14018			0.58183	12968
					0.10967	13783			0.37286	12295
					0.10917	13649			0.5105	0.91366
					0.044167	13299
					0.11517	13198

## Sheet: Panel C
CatLabel/Data	Material vs. Coverage (rho)	Material vs. Sharpness (rho)	Material vs. Contrast (rho)	Material vs. Coverage (pval)	Material vs. Sharpness (pval)	Material vs. Contrast (pval)	Gloss vs. Coverage (rho)	Gloss vs. Sharpness (rho)	Gloss vs. Contrast (rho)	Gloss vs. Coverage (pval)	Gloss vs. Sharpness (pval)	Gloss vs. Contrast (pval)	Cues predict Gloss (R_squared)
Uncolored metals	-0.12357	0.35461	0.7207	0.28111	0.0014452	1.0113e-09	-0.61901	0.81994	0.70192	1.5343e-05	4.2789e-16	8.1039e-09	0.86363
Ceramics	-0.2224	0.23371	0.13794	0.056846	0.045067	0.24118	-0.61021	0.74606	0.56675	7.8429e-05	2.3927e-10	0.0014102	0.63259
Rubber-like	-0.17806	-0.041548	-0.27385	0.05583	0.65789	0.0029341	0.24689	0.62966	0.62659	0.007546	3.6949e-10	5.3411e-10	0.68549
Gold metals	-0.12157	0.42584	0.64499	0.31607	0.0002376	1.6752e-05	-0.41083	0.72307	0.55423	0.00041127	1.5647e-08	0.0006438	0.73645
Velvety/silky	0.1418	-0.17615	0.089495	0.16367	0.082734	0.38084	0.20956	0.17598	0.94226	0.038357	0.083048	2.1047e-43	0.8952
Pearlescent	-0.39087	-0.021026	0.26413	0.0016833	0.87114	0.038039	0.082476	0.62525	0.42608	0.52394	0.00055546	0.00055477	0.58214
Unglazed porc.	-0.26633	-0.11322	-0.42348	0.061547	0.43369	0.0021814	0.32508	-0.18244	0.46857	0.02125	0.20478	0.00059932	0.23342
Solid choc.	-0.09761	0.08208	-0.16003	0.40478	0.48388	0.17024	0.33765	0.69826	0.79641	0.0030509	3.3177e-08	1.318e-14	0.81752
Glazed porc.	-0.20631	0.36843	0.062133	0.22735	0.027034	0.71885	-0.38784	0.76072	0.65125	0.019426	7.271e-05	0.16971	0.65881
Plastic	0.26089	0.37019	0.26028	0.014662	0.00041674	0.014903	0.157	0.71413	0.49818	0.14644	8.1576e-11	0.0091034	0.57095
Melted choc.	-0.28555	0.41413	0.32487	0.049137	0.0034314	0.024265	-0.4512	0.74284	0.7311	0.0012877	1.4925e-05	3.6189e-05	0.71086
Brown metals	-0.021672	0.28966	0.30837	0.86612	0.021296	0.013938	-0.22066	0.82931	0.75596	0.08223	4.6524e-13	7.9293e-09	0.84405
Waxy	-0.10306	0.11285	-0.25394	0.42151	0.37853	0.044611	0.19284	0.43424	0.61594	0.12996	0.00037679	0.00077354	0.64423

## Sheet: Panel D
CatLabel/XY_Data	X_coverage	X_sharpness	X_contrast	Y_coverage	Y_sharpness	Y_contrast
Uncolored metals	-0.1242	0.37071	0.9091	0.66049	0.66049	0.66049
Ceramics	-0.22618	0.23811	0.13883	0.61515	0.61515	0.61515
Rubber-like	-0.17998	-0.041572	-0.28102	-0.31692	-0.31692	-0.31692
Gold metals	-0.12218	0.4548	0.76667	0.50435	0.50435	0.50435
Velvety/silky	0.14277	-0.17801	0.089735	0.08	0.08	0.08
Pearlescent	-0.41283	-0.021029	0.27054	-0.058029	-0.058029	-0.058029
Unglazed porc.	-0.27291	-0.11371	-0.45193	-0.22713	-0.22713	-0.22713
Solid choc.	-0.097922	0.082265	-0.16141	-0.10864	-0.10864	-0.10864
Glazed porc.	-0.20931	0.38661	0.062214	0.7019	0.7019	0.7019
Plastic	0.26706	0.38865	0.26641	0.31992	0.31992	0.31992
Melted choc.	-0.29372	0.44059	0.33708	0.53875	0.53875	0.53875
Brown metals	-0.021675	0.2982	0.31875	0.18519	0.18519	0.18519
Waxy	-0.10343	0.11333	-0.25962	-0.14173	-0.14173	-0.14173
