# Supplementary material for: Material category of visual objects computed from specular image structure
Source: Nat Hum Behav. 2023 Jun 29;7(7):1152–69. doi: 10.1038/s41562-023-01601-0 (PMC10365995; doi:10.1038/s41562-023-01601-0)
Supplement: Source Data Fig. 6 — Statistical source data. [file 41562_2023_1601_MOESM18_ESM.xlsx]

## Sheet: Panel A
CategoryOfStim/Feature	propCoverage	sharpness	RMSsumContrast	lowlightValue	lowlightSatu	highlightSatu
Uncolored metals	0.3404	0.8101	0.8926	0.3436	0.0894	0.1375
Uncolored metals	0.5319	0.6731	0.9478	0.3745	0.1242	0.1579
Uncolored metals	0.4894	0.5863	0.9658	0.368	0.2241	0.1499
Uncolored metals	0	0.866	0.7385	0.2955	0.1463	0.1157
Uncolored metals	0.5106	0.6495	0.9455	0.3804	0.1215	0.1586
Uncolored metals	0.4681	0.6847	0.9637	0.355	0.1666	0.1566
Uncolored metals	0.4681	0.6847	0.8838	0.4502	0.0882	0.1471
Uncolored metals	0.5319	0.6731	0.9629	0.3559	0.1652	0.1527
Uncolored metals	0.5957	0.5154	0.9158	0.4697	0.1417	0.1735
Uncolored metals	0.5957	0.5154	0.9298	0.4524	0.177	0.167
Uncolored metals	0.4681	0.6847	0.9487	0.3727	0.1186	0.1612
Uncolored metals	0.2979	0.866	0.9806	0.2739	0.1397	0.1818
Uncolored metals	0.1064	1	0.8722	0.2713	0.1205	0.1225
Uncolored metals	0.4894	0.5863	0.9518	0.3868	0.1504	0.1557
Uncolored metals	0.5319	0.6731	0.8828	0.4523	0.0909	0.1442
Uncolored metals	0.3404	0.6847	1	0.3068	0.2737	0.1753
Uncolored metals	0.3191	0.7289	0.9025	0.3502	0.0848	0.121
Uncolored metals	0.4681	0.3953	0.8328	0.3879	0.168	0.1147
Uncolored metals	0.2979	0.866	0.9134	0.3693	0.0922	0.1659
Uncolored metals	0.1064	1	0.8854	0.2657	0.2488	0.1221
Uncolored metals	0.5106	0.6495	0.8803	0.4571	0.0898	0.1449
Uncolored metals	0.3404	0.8101	0.9058	0.3352	0.1516	0.1304
Uncolored metals	0.2979	0.866	0.996	0.2545	0.2707	0.1756
Uncolored metals	0.3404	0.6847	0.9857	0.3269	0.1604	0.1822
Uncolored metals	0.3191	0.7289	0.9153	0.3418	0.1431	0.1123
Uncolored metals	0.3404	0.8197	0.8369	0.41	0.059	0.125
Uncolored metals	0.617	0.5154	0.8382	0.3916	0.1298	0.1078
Uncolored metals	0.4894	0.5728	0.9575	0.3963	0.2039	0.1579
Uncolored metals	0.5106	0.6495	0.9606	0.3626	0.1659	0.1542
Uncolored metals	0.1064	0.9922	0.8161	0.3484	0.0704	0.1104
Uncolored metals	0.4681	0.3953	0.8175	0.4064	0.1217	0.118
Uncolored metals	0.383	0.7071	0.8978	0.3572	0.0823	0.1354
Uncolored metals	0.3191	0.7395	0.8475	0.4159	0.0573	0.1099
Uncolored metals	0.383	0.7071	0.8423	0.4219	0.0564	0.1231
Uncolored metals	0.5319	0.6495	0.6609	0.1188	0.0912	0.1836
Uncolored metals	0	0.866	0.6833	0.3692	0.0867	0.1046
Ceramics	0.4043	0.5863	0.4905	0.9404	0.7506	0.5226
Ceramics	0.2128	0.5995	0.5057	0.038	0.026	0.1302
Ceramics	0.1277	0.5728	0.3991	0.8407	0.756	0.6033
Ceramics	0.3191	0.625	0.3295	0.8718	0.7917	0.7461
Ceramics	0.4681	0.5303	0.4956	0.0439	0.0358	0.1702
Ceramics	0.3404	0.5154	0.2175	0.8665	0.796	0.8124
Ceramics	0.3191	0.6124	0.3117	0.8721	0.7973	0.7998
Ceramics	0.3191	0.7289	0.4696	0.8883	0.7696	0.5704
Ceramics	0.1915	0.7706	0.4855	0.1606	0.0128	0.1095
Ceramics	0.1915	0.7071	0.35	0.7952	0.7876	0.7619
Ceramics	0.3191	0.7181	0.4398	0.892	0.7981	0.7714
Ceramics	0.2766	0.5303	0.4152	0.0161	0.0095	0.1005
Ceramics	0.4468	0.5	0.3748	0.927	0.7804	0.7022
Ceramics	0.3191	0.7706	0.5547	0.0402	0.0523	0.2093
Ceramics	0.4468	0.5728	0.5612	0.2074	0.8516	0.6015
Ceramics	0.1277	0.6614	0.6201	0.0977	0.0791	0.1323
Ceramics	0.4468	0.559	0.5386	0.2195	0.0263	0.15
Ceramics	0.1489	0.8478	0.674	0.1941	0.0201	0.1311
Ceramics	0.4043	0.6495	0.7708	0.1261	0.1034	0.2301
Ceramics	0.4468	0.5995	0.6112	0.0673	0.0617	0.2098
Ceramics	0.4681	0.3953	0.2832	0.9218	0.7878	0.7734
Ceramics	0.4043	0.6374	0.7007	0.2596	0.0518	0.1917
Ceramics	0.1277	0.6374	0.5628	0.2137	0.019	0.0984
Ceramics	0.4468	0.4841	0.3622	0.9271	0.7871	0.7553
Ceramics	0.3191	0.7906	0.6735	0.2209	0.0428	0.1863
Ceramics	0.2128	0.5	0.29	0.8246	0.7854	0.77
Ceramics	0.4681	0.4841	0.425	0.2051	0.0147	0.1061
Ceramics	0.4681	0.3953	0.278	0.9216	0.7891	0.7855
Ceramics	0.4043	0.5728	0.4636	0.9431	0.7828	0.7213
Ceramics	0.2766	0.5	0.3494	0.1649	0.0055	0.0443
Ceramics	0.4681	0.5	0.452	0.1949	0.8778	0.6684
Ceramics	0.1489	0.7706	0.486	0.815	0.7659	0.5851
Ceramics	0.1277	0.6495	0.5866	0.2103	0.6266	0.2091
Ceramics	0.3404	0.6847	0.4168	0.0234	0.0346	0.1698
Ceramics	0.1489	0.7603	0.4515	0.8188	0.7953	0.7864
Ceramics	0.234	0.7395	0.3969	0.0057	0.0204	0.1261
Rubber-like	0.3617	0.25	0.1222	0.1808	0.8848	0.9028
Rubber-like	0.1915	0.4507	0.1632	0.016	0.0296	0.0785
Rubber-like	0.4681	0.25	0.1666	0.1886	0.0203	0.06
Rubber-like	0.1064	0.25	0	0.1705	0.008	0.0281
Rubber-like	0.3404	0.3307	0.1409	0.019	0.029	0.0802
Rubber-like	0.2766	0.375	0.2553	0.0515	0.0384	0.1181
Rubber-like	0.2128	0.25	0.0152	0.1624	0.0198	0.0451
Rubber-like	0.4681	0.2795	0.123	0.8732	0.7948	0.8436
Rubber-like	0.1915	0.3536	0.1737	0.1695	0.0087	0.0222
Rubber-like	0.4255	0.2795	0.1266	0.8812	0.7932	0.8461
Rubber-like	0.1489	0.2795	0.1179	0.8313	0.7821	0.8238
Rubber-like	0.1915	0.4146	0.1187	0.1487	0.8958	0.8693
Rubber-like	0.2766	0.3307	0.1806	0.1778	0.0205	0.0726
Rubber-like	0.4681	0.2795	0.1935	0.1799	0.8819	0.8421
Rubber-like	0.5745	0.3953	0.5006	0.1773	0.081	0.1223
Rubber-like	0.3617	0.3062	0.1834	0.0388	0.0423	0.082
Rubber-like	0.4255	0.2795	0.1266	0.8805	0.784	0.8252
Rubber-like	0.1489	0.3536	0.1239	0.8033	0.7903	0.8448
Rubber-like	0.4681	0.2795	0.1229	0.872	0.7827	0.8204
Rubber-like	0.1489	0.3062	0.1924	0.1929	0.0097	0.0515
Rubber-like	0.2553	0.25	0.1301	0.164	0.8784	0.8015
Rubber-like	0.5319	0.2795	0.264	0.2108	0.0311	0.0736
Rubber-like	0.4681	0.3062	0.2267	0.0404	0.0413	0.098
Rubber-like	0.4468	0.2165	0.1476	0.8828	0.7922	0.8526
Rubber-like	0.3617	0.25	0.0995	0.1909	0.0213	0.051
Rubber-like	0.6383	0.125	0.2322	0.2117	0.0145	0.0647
Rubber-like	0.1064	0.2165	0.0237	0.8223	0.7855	0.8526
Rubber-like	0.2766	0.3307	0.1976	0.1728	0.8721	0.8607
Rubber-like	0.2128	0.2795	0.1136	0.804	0.7603	0.7991
Rubber-like	0.2128	0.2795	0.059	0.8022	0.789	0.8793
Rubber-like	0.2128	0.3953	0.2521	0.0497	0.0441	0.1204
Rubber-like	0.4894	0.3062	0.1479	0.8653	0.7964	0.831
Rubber-like	0.4894	0.3062	0.1491	0.8644	0.7892	0.7949
Rubber-like	0.4255	0.3062	0.1663	0.1899	0.0192	0.0599
Rubber-like	0.2553	0.25	0.1023	0.1715	0.0082	0.0229
Rubber-like	0.4894	0.1768	0.1328	0.939	0.7844	0.8355
Gold metals	0.0851	0.8292	0.7163	0.4766	0.8853	0.8343
Gold metals	0.5319	0.6731	0.875	0.4709	0.8874	0.8504
Gold metals	0.4894	0.559	0.8747	0.4848	0.8438	0.7929
Gold metals	0.0851	0.8197	0.7605	0.4193	0.9126	0.8379
Gold metals	0.4681	0.6847	0.8762	0.4706	0.8856	0.8452
Gold metals	0.3404	0.6847	0.9702	0.3078	0.8842	0.7424
Gold metals	0.3191	0.7289	0.8423	0.479	0.9142	0.8413
Gold metals	0.3404	0.8101	0.8326	0.4736	0.9202	0.8451
Gold metals	0.4894	0.5728	0.8815	0.4611	0.8539	0.8028
Gold metals	0.5106	0.6374	0.9301	0.4053	0.912	0.8599
Gold metals	0.5957	0.5154	0.8474	0.5422	0.8371	0.8074
Gold metals	0.3191	0.7181	0.89	0.4216	0.9448	0.8479
Gold metals	0.4894	0.559	0.9272	0.4095	0.8681	0.7957
Gold metals	0.4681	0.6847	0.9327	0.3978	0.914	0.8507
Gold metals	0.383	0.696	0.8865	0.4279	0.9376	0.8607
Gold metals	0.5106	0.6374	0.873	0.4774	0.884	0.8551
Gold metals	0.3404	0.8101	0.8811	0.4156	0.9531	0.8511
Gold metals	0.4894	0.5728	0.9353	0.38	0.8841	0.8058
Gold metals	0.2979	0.866	0.9658	0.2776	0.9397	0.8035
Gold metals	0.5319	0.6731	0.9318	0.3972	0.9171	0.8552
Gold metals	0.5957	0.5	0.9002	0.4755	0.855	0.8092
Gold metals	0.0851	0.8839	0.7657	0.4155	0.9166	0.8327
Gold metals	0.383	0.7071	0.838	0.4844	0.9091	0.8549
Gold metals	0.0851	0.8839	0.7214	0.4735	0.8879	0.8299
Gold metals	0	0.857	0.6853	0.4172	0.9025	0.7841
Gold metals	0.1277	0.7806	0.7189	0.484	0.8816	0.8414
Gold metals	0.2979	0.866	0.908	0.3696	0.8957	0.7969
Gold metals	0.1064	1	0.8651	0.3331	0.969	0.7838
Gold metals	0.5745	0.5303	0.6991	0.1429	0.8148	0.6179
Gold metals	0	0.866	0.7333	0.3517	0.9423	0.7878
Gold metals	0.5319	0.6495	0.6687	0.1131	0.8693	0.7172
Gold metals	0.4681	0.6495	0.6158	0.2339	0.8485	0.7265
Gold metals	0.3404	0.7289	0.6257	0.1195	0.9058	0.7608
Gold metals	0.1064	0.9922	0.8168	0.4011	0.926	0.7746
Gold metals	0.5745	0.5303	0.6366	0.2651	0.8048	0.6417
Gold metals	0.3191	0.8197	0.7456	0.0789	0.9186	0.6462
Velvety/silky	0.0851	0.375	0.4028	0.133	0.0448	0.1482
Velvety/silky	0.2128	0.3062	0.635	0.5111	0.876	0.8414
Velvety/silky	0.8298	0.2165	0.4493	0.2862	0.3578	0.2425
Velvety/silky	0.8298	0.25	0.4943	0.21	0.1129	0.0968
Velvety/silky	0.8298	0.2165	0.4351	0.3107	0.8	0.8351
Velvety/silky	0.2979	0.4146	0.3867	0.2131	0.447	0.1794
Velvety/silky	0.5319	0.4146	0.5213	0.121	0.2885	0.1433
Velvety/silky	0.8298	0.25	0.5168	0.1802	0.1951	0.1306
Velvety/silky	0.8298	0.2165	0.5052	0.202	0.8087	0.8343
Velvety/silky	0.5319	0.4146	0.4977	0.1444	0.0994	0.1013
Velvety/silky	0.0851	0.375	0.4249	0.122	0.2795	0.0943
Velvety/silky	0.4681	0.433	0.7664	0.3745	0.0894	0.1398
Velvety/silky	0.4681	0.433	0.683	0.4487	0.0485	0.1477
Velvety/silky	0.4681	0.433	0.7097	0.4248	0.1529	0.0956
Velvety/silky	0.8298	0.2165	0.4181	0.3225	0.0692	0.0732
Velvety/silky	0.4468	0.3536	0.5705	0.1301	0.3381	0.1362
Velvety/silky	0.0851	0.3536	0.4102	0.1488	0.8728	0.8114
Velvety/silky	0.7234	0.1768	0.3244	0.1069	0.0754	0.0894
Velvety/silky	0.5319	0.3953	0.4177	0.2605	0.0571	0.074
Velvety/silky	0.5319	0.4146	0.5081	0.1414	0.8644	0.87
Velvety/silky	0.4468	0.3536	0.5492	0.153	0.0913	0.1248
Velvety/silky	0.7234	0.1768	0.2759	0.2374	0.8337	0.8349
Velvety/silky	0.0851	0.3536	0.3418	0.2484	0.8419	0.8209
Velvety/silky	0.2979	0.4146	0.4321	0.1265	0.0579	0.152
Velvety/silky	0.7234	0.1768	0.3422	0.0993	0.8597	0.8281
Velvety/silky	0.0638	0.375	0.2556	0.0583	0.9159	0.7967
Velvety/silky	0.0638	0.5	0.4022	0.1218	0.0498	0.1378
Velvety/silky	0.0851	0.3536	0.3603	0.2274	0.4572	0.1589
Velvety/silky	0.5532	0.4677	0.5267	0.1156	0.2893	0.1455
Velvety/silky	0.2979	0.3953	0.3527	0.2319	0.0329	0.1128
Velvety/silky	0.2128	0.3307	0.6557	0.4342	0.179	0.0983
Velvety/silky	0.0851	0.3536	0.3282	0.2405	0.0182	0.1118
Velvety/silky	0.1064	0.4841	0.3199	0.0538	0.8902	0.56
Velvety/silky	0.2979	0.3953	0.3652	0.2346	0.8587	0.8708
Velvety/silky	0.5532	0.4507	0.4239	0.2566	0.0535	0.0845
Velvety/silky	1	0.25	0.8139	0.5274	0.1358	0.1029
Pearlescent	0.1277	0.7906	0.7409	0.417	0.2369	0.1148
Pearlescent	0.0213	0.1768	0.5903	0.4699	0.1204	0.0863
Pearlescent	0.0213	0.2165	0.5648	0.4889	0.032	0.1502
Pearlescent	0.2979	0.3953	0.6747	0.462	0.0991	0.0864
Pearlescent	0.2553	0.6374	0.4546	0.2312	0.0159	0.0999
Pearlescent	0.0851	0.8385	0.7387	0.4117	0.2563	0.1085
Pearlescent	0.6809	0.2165	0.7425	0.5753	0.1293	0.0929
Pearlescent	0.0851	0.8385	0.7186	0.4208	0.0633	0.1128
Pearlescent	0.1277	0.7806	0.7841	0.3577	0.159	0.13
Pearlescent	0.0213	0.1768	0.6292	0.4313	0.041	0.1613
Pearlescent	0.2553	0.6374	0.4808	0.224	0.5156	0.2154
Pearlescent	0.5745	0.5303	0.6485	0.2499	0.495	0.1393
Pearlescent	0.2128	0.3062	0.7076	0.3798	0.1058	0.1464
Pearlescent	0.2553	0.5728	0.6901	0.395	0.2002	0.1044
Pearlescent	0.5957	0.5154	0.8554	0.5402	0.1105	0.1599
Pearlescent	0.2979	0.375	0.7347	0.4175	0.0499	0.1316
Pearlescent	0.0851	0.8839	0.7438	0.4075	0.2541	0.1172
Pearlescent	0.5745	0.4507	0.4232	0.9492	0.779	0.7497
Pearlescent	0.0213	0.125	0.6464	0.4197	0.0547	0.1392
Pearlescent	0.0851	0.8839	0.7862	0.3456	0.1718	0.1305
Pearlescent	0.0851	0.8839	0.7741	0.3514	0.0968	0.1343
Pearlescent	0.4894	0.5728	0.9072	0.4546	0.2541	0.1353
Pearlescent	0.2128	0.6614	0.5047	0.2246	0.5254	0.2089
Pearlescent	0.6809	0.2165	0.5345	0.1806	0.2051	0.1117
Pearlescent	0.6383	0.4146	0.4682	0.2229	0.0273	0.1139
Pearlescent	0.2128	0.6614	0.479	0.2311	0.017	0.1005
Pearlescent	0.0638	0.375	0.3834	0.1509	0.037	0.1236
Pearlescent	0.0851	0.8385	0.7691	0.3556	0.0989	0.1244
Pearlescent	0.1277	0.7906	0.7717	0.3641	0.0934	0.1344
Pearlescent	0.5745	0.4146	0.3907	0.9742	0.0088	0.0565
Pearlescent	0.5745	0.5303	0.62	0.2784	0.0575	0.1596
Pearlescent	0.5319	0.5303	0.3629	0.9204	0.0091	0.0493
Pearlescent	0.4681	0.559	0.3772	0.9217	0.0093	0.0528
Pearlescent	0.6809	0.2165	0.781	0.5481	0.0889	0.1207
Pearlescent	0.6596	0.3953	0.3838	0.9526	0.7808	0.7681
Pearlescent	0.6809	0.25	0.717	0.6081	0.075	0.1115
Unglazed porc.	0.6809	0	0.2777	0.984	0.0087	0.0403
Unglazed porc.	0.1064	0.25	0.0494	0.8487	0.0029	0.0103
Unglazed porc.	0.2128	0.3062	0.0851	0.8356	0.0115	0.0217
Unglazed porc.	0.1489	0.3307	0.1378	0.8342	0.011	0.0259
Unglazed porc.	0.3617	0.2795	0.1063	0.9084	0.0075	0.0263
Unglazed porc.	0.3404	0.2795	0.1014	0.8285	0.0109	0.0232
Unglazed porc.	0.1064	0.3536	0.1389	0.8548	0.0029	0.0077
Unglazed porc.	0.1489	0.25	0.1164	0.8559	0.0028	0.0094
Unglazed porc.	0.4894	0.1768	0.1446	0.9652	0.0039	0.0306
Unglazed porc.	0.0851	0.2165	0.1791	0.8691	0.0009	0.0414
Unglazed porc.	0.7021	0	0.2153	0.954	0.0037	0.0334
Unglazed porc.	0.5319	0.25	0.2453	0.9323	0.0134	0.0272
Unglazed porc.	0.1915	0.3062	0.1158	0.8497	0.0044	0
Unglazed porc.	0.2553	0.2165	0.0767	0.8496	0.0041	0.0039
Unglazed porc.	0.6383	0.125	0.1722	0.9468	0.0021	0.0313
Unglazed porc.	0.0638	0.25	0.1728	0.8763	0.0014	0.0323
Unglazed porc.	0.7234	0.125	0.1882	0.9719	0.0071	0.026
Unglazed porc.	0.4043	0.2165	0.1458	0.8484	0.005	0.0021
Unglazed porc.	0.1489	0.3307	0.1932	0.8502	0.0097	0.0433
Unglazed porc.	0.4894	0.2795	0.1357	0.8904	0.0059	0.0295
Unglazed porc.	0.383	0.2165	0.2102	0.9601	0.0031	0.0385
Unglazed porc.	0.4894	0.25	0.0998	0.8183	0.0108	0.0224
Unglazed porc.	0.6809	0.125	0.1694	0.9411	0.002	0.0319
Unglazed porc.	0.4255	0.2795	0.1305	0.9078	0.0059	0.0303
Unglazed porc.	0.5745	0.25	0.2586	0.9342	0.011	0.0347
Unglazed porc.	0.4468	0.3062	0.1332	0.8205	0.0111	0.0218
Unglazed porc.	0.4468	0.2165	0.1528	0.9101	0.0093	0.0246
Unglazed porc.	0.0638	0.25	0.073	0.853	0.0019	0.0214
Unglazed porc.	0.5106	0.25	0.1799	0.91	0.0075	0.0292
Unglazed porc.	0.4894	0.125	0.1592	0.2224	0.0187	0.0551
Unglazed porc.	0.1915	0.3536	0.1072	0.8334	0.0119	0.0183
Unglazed porc.	0.2553	0.1768	0.1999	0.8537	0.0096	0.0452
Unglazed porc.	0.2766	0.25	0.1341	0.8302	0.0099	0.031
Unglazed porc.	0.4681	0.3062	0.1316	0.821	0.011	0.0218
Unglazed porc.	0.4468	0.1768	0.2534	0.965	0.005	0.0367
Unglazed porc.	0.617	0.1768	0.224	0.945	0.0021	0.0341
Solid choc.	0.4043	0.3953	0.3603	0.0155	0.8225	0.415
Solid choc.	0.1915	0.4146	0.2605	0.0162	0.7875	0.4849
Solid choc.	0.617	0.3536	0.4589	0.037	0.7802	0.2876
Solid choc.	0.4255	0.375	0.2623	0.0273	0.7573	0.5175
Solid choc.	0.2128	0.3307	0.1502	0.0101	0.7603	0.615
Solid choc.	0.1915	0.4677	0.1929	0.0073	0.8015	0.5786
Solid choc.	0.4681	0.3062	0.2557	0.03	0.702	0.4868
Solid choc.	0.4043	0.696	0.4409	0.0259	0.6596	0.2414
Solid choc.	0.4894	0.5449	0.3846	0.0187	0.8294	0.3686
Solid choc.	0.1489	0.5449	0.2936	0.0314	0.5953	0.2424
Solid choc.	0.3191	0.5303	0.4401	0.0446	0.6128	0.2333
Solid choc.	0.4894	0.5154	0.2904	0.0023	0.8378	0.4606
Solid choc.	0.1489	0.3536	0.2856	0.0551	0.4746	0.2662
Solid choc.	0.3617	0.3062	0.2079	0.0283	0.7586	0.5627
Solid choc.	0.6383	0.125	0.3165	0.0462	0.69	0.3857
Solid choc.	0.6596	0.3536	0.4686	0.0356	0.7965	0.3015
Solid choc.	0.3191	0.5728	0.4487	0.0446	0.61	0.2253
Solid choc.	0.383	0.3062	0.3793	0.0428	0.7593	0.3837
Solid choc.	0.4043	0.4146	0.3063	0.0158	0.8144	0.4298
Solid choc.	0.5532	0.5154	0.3792	0.0188	0.8221	0.3862
Solid choc.	0.1064	0.3307	0.153	0.0177	0.7671	0.5353
Solid choc.	0.3191	0.5449	0.4003	0.0449	0.6013	0.2301
Solid choc.	0.4468	0.5449	0.3217	0.0025	0.842	0.4395
Solid choc.	0.2766	0.375	0.2837	0.0412	0.4877	0.2395
Solid choc.	0.2553	0.3062	0.2033	0.0205	0.731	0.5201
Solid choc.	0.4043	0.6374	0.4309	0.0268	0.6326	0.2427
Solid choc.	0.4894	0.2165	0.2325	0.0534	0.6586	0.476
Solid choc.	0.4894	0.5154	0.3519	0.0187	0.823	0.3865
Solid choc.	0.4681	0.625	0.5122	0.0378	0.6383	0.2094
Solid choc.	0.1064	0.3307	0.1443	0.0222	0.9655	0.8491
Solid choc.	0.3404	0.3307	0.1651	0.0103	0.7387	0.5843
Solid choc.	0.1915	0.4677	0.1847	0.0112	0.9775	0.8448
Solid choc.	0.383	0.6614	0.456	0.027	0.646	0.2443
Solid choc.	0.1064	0.4841	0.3253	0.0439	0.5676	0.2395
Solid choc.	0.5319	0.3536	0.3649	0.062	0.4458	0.2517
Solid choc.	0.4255	0.433	0.3769	0.0153	0.8204	0.4155
Glazed porc.	0.4043	0.5449	0.4161	0.9676	0.0078	0.0644
Glazed porc.	0.2766	0.3953	0.1958	0.8458	0.0046	0.0005
Glazed porc.	0.234	0.5728	0.1788	0.822	0.0117	0.0204
Glazed porc.	0.1277	0.559	0.3457	0.861	0	0.0116
Glazed porc.	0.3191	0.696	0.4041	0.9138	0.0081	0.0617
Glazed porc.	0.2128	0.4677	0.2614	0.8496	0.003	0.0062
Glazed porc.	0.4681	0.3536	0.2402	0.9453	0.0026	0.0386
Glazed porc.	0.3191	0.5863	0.2822	0.8961	0.0062	0.0466
Glazed porc.	0.1915	0.6847	0.3023	0.8254	0.0105	0.0311
Glazed porc.	0.4468	0.4677	0.3201	0.951	0.0038	0.0486
Glazed porc.	0.3404	0.4677	0.1861	0.8912	0.0058	0.0355
Glazed porc.	0.1489	0.75	0.4144	0.8416	0.0084	0.0255
Glazed porc.	0.5319	0.375	0.2376	0.8973	0.0065	0.0348
Glazed porc.	0.3404	0.625	0.3499	0.8449	0.008	0.0515
Glazed porc.	0.6809	0.2165	0.2389	0.9488	0.0038	0.0385
Glazed porc.	0.234	0.5728	0.2948	0.868	0	0.0264
Glazed porc.	0.3191	0.3307	0.1974	0.8531	0.0031	0.0071
Glazed porc.	0.4894	0.3953	0.2137	0.8953	0.0068	0.035
Glazed porc.	0.383	0.433	0.2003	0.824	0.0097	0.0307
Glazed porc.	0.3404	0.6614	0.3279	0.8443	0.0078	0.051
Glazed porc.	0.6383	0.25	0.2924	0.952	0.0037	0.0382
Glazed porc.	0.4043	0.433	0.1917	0.8243	0.0096	0.0298
Glazed porc.	0.4894	0.5154	0.3518	0.9193	0.0094	0.05
Glazed porc.	0.3191	0.3536	0.2171	0.8528	0.0029	0.0086
Glazed porc.	0.4043	0.3953	0.1692	0.8209	0.0095	0.0309
Glazed porc.	0.5745	0.4146	0.3864	0.9736	0.0085	0.052
Glazed porc.	0.3191	0.3062	0.1397	0.8518	0.0028	0.0094
Glazed porc.	0.3617	0.5995	0.3213	0.8417	0.008	0.0511
Glazed porc.	0.6596	0.375	0.3563	0.9752	0.0094	0.0545
Glazed porc.	0.2128	0.5303	0.2942	0.8687	0.0003	0.0243
Glazed porc.	0.2553	0.5303	0.267	0.8672	0.0003	0.0259
Glazed porc.	0.4681	0.433	0.2446	0.898	0.0066	0.0371
Glazed porc.	0.0638	0.3307	0.192	0.871	0.0013	0.0292
Glazed porc.	0.617	0.25	0.2833	0.9522	0.0037	0.0411
Glazed porc.	0.2128	0.559	0.4425	0.1766	0.0035	0.0764
Glazed porc.	0.5532	0.2795	0.2546	0.9323	0.0114	0.032
Plastic	0.4894	0.4841	0.3151	0.171	0.8921	0.7792
Plastic	0.4894	0.5	0.2634	0.0092	0.022	0.1029
Plastic	0.4043	0.4677	0.1983	0.7948	0.7922	0.829
Plastic	0.5319	0.559	0.423	0.185	0.8678	0.7415
Plastic	0.617	0.3062	0.368	0.2068	0.0154	0.0857
Plastic	0.4894	0.5449	0.3764	0.1947	0.0288	0.1079
Plastic	0.5745	0.3953	0.5246	0.1566	0.1946	0.1337
Plastic	0.5532	0.5	0.3555	0.0285	0.0385	0.1311
Plastic	0.4894	0.5	0.3234	0.0284	0.0396	0.1307
Plastic	0.4043	0.6847	0.4176	0.0322	0.0286	0.1436
Plastic	0.3404	0.7289	0.5586	0.2118	0.0241	0.1281
Plastic	0.3404	0.6495	0.3663	0.8238	0.7945	0.8165
Plastic	0.383	0.625	0.3571	0.1656	0.0146	0.093
Plastic	0.3617	0.7071	0.5329	0.2112	0.0228	0.1299
Plastic	0.4043	0.6614	0.3725	0.1543	0.7432	0.3786
Plastic	0.383	0.6374	0.3887	0.1548	0.7357	0.3752
Plastic	0.2979	0.2795	0.2007	0.8318	0.791	0.8577
Plastic	0.4468	0.5303	0.2968	0.0095	0.022	0.106
Plastic	0.383	0.625	0.3723	0.161	0.8844	0.7868
Plastic	0.3404	0.696	0.3727	0.8137	0.7338	0.5539
Plastic	0.4681	0.6124	0.4881	0.0522	0.0599	0.1725
Plastic	0.4681	0.5863	0.4415	0.1802	0.7339	0.3389
Plastic	0.4468	0.4677	0.2231	0.1523	0.0155	0.0583
Plastic	0.3191	0.3953	0.2425	0.8254	0.7633	0.7223
Plastic	0.4681	0.6614	0.6752	0.1192	0.0899	0.1909
Plastic	0.234	0.5863	0.3155	0.8508	0.7798	0.7664
Plastic	0.5532	0.4507	0.312	0.171	0.89	0.7931
Plastic	0.383	0.6495	0.4339	0.0337	0.031	0.1403
Plastic	0.6809	0.25	0.2659	0.9262	0.786	0.7819
Plastic	0.5745	0.4507	0.4463	0.9434	0.7182	0.5019
Plastic	0.4043	0.6495	0.3566	0.1603	0.8842	0.7884
Plastic	0.2128	0.559	0.3153	0.8514	0.7803	0.7678
Plastic	0.4894	0.4677	0.2905	0.1806	0.0188	0.0809
Plastic	0.6383	0.3062	0.3333	0.9266	0.7669	0.6717
Plastic	0.5319	0.6374	0.5843	0.2409	0.0484	0.1449
Plastic	0.3191	0.5303	0.379	0.0493	0.023	0.112
Melted choc.	0.2766	0.5449	0.4345	0.0126	0.8981	0.4131
Melted choc.	0.3191	0.7706	0.5789	0.0278	0.7681	0.2058
Melted choc.	0.1915	0.8197	0.5654	0.0185	0.7706	0.3044
Melted choc.	0.1915	0.7906	0.5153	0.1519	0.8114	0.4338
Melted choc.	0.2766	0.5449	0.4303	0.0148	0.9818	0.5624
Melted choc.	0.4681	0.5449	0.5184	0.0341	0.8488	0.2888
Melted choc.	0.234	0.75	0.4202	0	0.9226	0.4929
Melted choc.	0.3404	0.696	0.4427	0.015	0.9091	0.3584
Melted choc.	0.4681	0.5303	0.5141	0.0358	0.9483	0.5984
Melted choc.	0.1489	0.857	0.6983	0.1872	0.6553	0.2473
Melted choc.	0.3404	0.696	0.4324	0.0163	0.9851	0.6908
Melted choc.	0.2128	0.5995	0.523	0.0358	0.7294	0.2428
Melted choc.	0.234	0.7181	0.3646	0.1406	0.8826	0.6444
Melted choc.	0.234	0.75	0.4051	0.0019	1	0.751
Melted choc.	0.3404	0.6495	0.3818	0.1678	0.8749	0.5734
Melted choc.	0.4468	0.5995	0.6325	0.0515	0.6758	0.1649
Melted choc.	0.3191	0.5449	0.3871	0.1756	0.7129	0.3843
Melted choc.	0.4681	0.5	0.458	0.1943	0.8439	0.5028
Melted choc.	0.4681	0.5449	0.3025	0.0057	0.985	0.832
Melted choc.	0.3191	0.8004	0.7033	0.2007	0.6571	0.171
Melted choc.	0.234	0.7181	0.3456	0.1411	0.9085	0.7963
Melted choc.	0.4468	0.5728	0.5712	0.2046	0.7554	0.2729
Melted choc.	0.234	0.7071	0.5602	0.1156	0.3669	0.1443
Melted choc.	0.3191	0.7395	0.5164	0.1756	0.8064	0.3282
Melted choc.	0.2128	0.5728	0.4697	0.1711	0.7852	0.3928
Melted choc.	0.234	0.696	0.5036	0.2235	0.5247	0.2038
Melted choc.	0.1915	0.8197	0.5498	0.025	0.9755	0.6762
Melted choc.	0.2766	0.5154	0.3783	0.1569	0.866	0.5807
Melted choc.	0.4681	0.559	0.3125	0.0022	0.8503	0.4423
Melted choc.	0.2128	0.5728	0.4607	0.1748	0.8762	0.566
Melted choc.	0.3404	0.7806	0.5639	0.199	0.5468	0.2005
Melted choc.	0.3191	0.5303	0.3824	0.1819	0.8561	0.6396
Melted choc.	0.4468	0.5995	0.625	0.0564	0.8933	0.5436
Melted choc.	0.3404	0.6374	0.3713	0.1682	0.9007	0.7494
Melted choc.	0.0638	0.3536	0.2015	0.1778	0.6713	0.4742
Melted choc.	0.2766	0.5154	0.3723	0.1576	0.8947	0.6649
Brown metals	0.4681	0.6614	0.6946	0.0992	0.3834	0.1876
Brown metals	0.383	0.6495	0.4427	0.0367	0.946	0.7573
Brown metals	0.3191	0.5154	0.435	0.0548	0.9111	0.56
Brown metals	0.5319	0.3307	0.3565	0.0759	0.8887	0.7749
Brown metals	0.617	0.4507	0.5539	0.0684	0.8697	0.5938
Brown metals	0.4681	0.6124	0.5037	0.0457	0.923	0.6888
Brown metals	0.6383	0.4507	0.558	0.0632	0.8616	0.5991
Brown metals	0.4894	0.5863	0.4743	0.0464	0.9256	0.7131
Brown metals	0.6809	0.2165	0.5244	0.2076	0.812	0.699
Brown metals	0.4894	0.625	0.6705	0.1005	0.3828	0.1789
Brown metals	0.234	0.7071	0.5506	0.1401	0.8545	0.5941
Brown metals	0.4894	0.6124	0.6039	0.2187	0.5327	0.1819
Brown metals	0.3404	0.7395	0.6434	0.0949	0.3733	0.1662
Brown metals	0.4043	0.6847	0.4272	0.0352	0.9459	0.7593
Brown metals	0.6596	0.4677	0.6657	0.1495	0.3031	0.1672
Brown metals	0.4043	0.6374	0.4164	0.0365	0.9442	0.7958
Brown metals	0.2553	0.6495	0.5264	0.142	0.8658	0.6559
Brown metals	0.2553	0.375	0.4327	0.1538	0.8701	0.8268
Brown metals	0.2128	0.6614	0.5498	0.142	0.8625	0.591
Brown metals	0.4681	0.6495	0.6303	0.2182	0.537	0.1823
Brown metals	0.5745	0.5449	0.707	0.1209	0.389	0.1624
Brown metals	0.6809	0.3062	0.4031	0.0433	0.9343	0.6789
Brown metals	0.5745	0.5303	0.7097	0.1307	0.3554	0.1722
Brown metals	0.6596	0.4677	0.6033	0.262	0.4478	0.1388
Brown metals	0.5319	0.5863	0.4946	0.0451	0.9136	0.7045
Brown metals	0.6809	0.3953	0.5049	0.0765	0.8749	0.6329
Brown metals	0.234	0.696	0.4922	0.2418	0.8283	0.6355
Brown metals	0.4894	0.5449	0.3798	0.0217	0.9672	0.7424
Brown metals	0.4468	0.3307	0.4541	0.073	0.8559	0.6431
Brown metals	0.3617	0.7071	0.6036	0.1198	0.9045	0.7917
Brown metals	0.6809	0.2795	0.3393	0.1978	0.8716	0.7263
Brown metals	0.4894	0.625	0.6576	0.1168	0.8849	0.7295
Brown metals	0.3617	0.7071	0.6211	0.0947	0.3531	0.1683
Brown metals	0.2128	0.6614	0.4924	0.2432	0.8332	0.634
Brown metals	0.4468	0.3307	0.5056	0.2532	0.4962	0.2068
Brown metals	0.5319	0.6495	0.681	0.0974	0.3723	0.1776
Waxy	0.2553	0.25	0.2159	0.8219	0.7011	0.647
Waxy	0.5745	0.2795	0.2844	0.9029	0.6955	0.6575
Waxy	0.0638	0.2795	0.1824	0.8598	0.7794	0.8127
Waxy	0.5319	0.2795	0.2774	0.8986	0.7179	0.6792
Waxy	0.4894	0.2795	0.0976	0.7861	0.792	0.8512
Waxy	0.4468	0.3536	0.135	0.7871	0.7847	0.8043
Waxy	0.2128	0.2795	0.0609	0.8014	0.7785	0.8563
Waxy	0.6809	0.125	0.1952	0.9185	0.789	0.8013
Waxy	0.4468	0.3307	0.1315	0.788	0.7917	0.8453
Waxy	0.2979	0.3062	0.226	0.823	0.708	0.6652
Waxy	0.617	0.1768	0.2515	0.9219	0.7883	0.7874
Waxy	0.0638	0.3536	0.1998	0.8528	0.78	0.7961
Waxy	0.4894	0.3062	0.1028	0.7852	0.7849	0.813
Waxy	0.6809	0.25	0.2756	0.9238	0.7609	0.6882
Waxy	0.6809	0.125	0.2003	0.9177	0.7799	0.7653
Waxy	0.7234	0.125	0.1877	0.9423	0.7461	0.7697
Waxy	0.4043	0.1768	0.1074	0.8191	0.7845	0.8286
Waxy	0.2766	0.25	0.1187	0.8011	0.7913	0.8498
Waxy	0.5319	0.25	0.1844	0.8755	0.7608	0.7693
Waxy	0.4468	0.2165	0.2708	0.9372	0.7626	0.7247
Waxy	0.2128	0.5728	0.3343	0.8439	0.7223	0.5854
Waxy	0.5532	0.3307	0.2853	0.8997	0.7208	0.6669
Waxy	0.2553	0.2165	0.1978	0.8326	0.7927	0.8412
Waxy	0.383	0.2165	0.223	0.9339	0.7778	0.7726
Waxy	0.3191	0.375	0.1836	0.8246	0.7628	0.7382
Waxy	0.4043	0.433	0.1764	0.7917	0.7928	0.8367
Waxy	0.617	0.3062	0.3232	0.9267	0.7645	0.6635
Waxy	0.4043	0.5	0.2135	0.7921	0.773	0.7245
Waxy	0.3191	0.3536	0.1689	0.8268	0.7826	0.8072
Waxy	0.0638	0.25	0.0964	0.8271	0.7579	0.7772
Waxy	0.1489	0.3536	0.1929	0.8266	0.7924	0.8338
Waxy	0.4255	0.25	0.1873	0.8187	0.778	0.7919
Waxy	0.1489	0.3536	0.13	0.801	0.7668	0.7886
Waxy	0.1489	0.3953	0.2155	0.8184	0.725	0.6522
Waxy	0.6596	0.3953	0.4046	0.9443	0.7058	0.5339
Waxy	0.4043	0.2165	0.1084	0.8184	0.7777	0.8046

## Sheet: Panel B
Category	Uncolored metals	Ceramics	Rubber-like	Gold metals	Velvety/silky	Pearlescent	Unglazed porc.	Solid choc.	Glazed porc.	Plastic	Melted choc.	Brown metals	Waxy
Classification accuracy (%)	94	36	58	86	28	31	94	89	72	28	61	69	100

## Sheet: Panel C
Condition	test bunny	test dragon	test kitchen	test campus
Classification accuracy (%)	59	70	60	66

## Sheet: Panels D & E
Category/Linear Discriminant	LD1	LD2	LD3	LD4	LD5	LD6
Uncolored metals	28351	39003	-14722	13824	1152	14939
Uncolored metals	25659	41583	-12153	-0.29701	0.249	0.36701
Uncolored metals	25957	42154	-10666	0.39903	0.8771	0.24573
Uncolored metals	25119	41932	-10259	-0.32284	0.4305	0.032515
Uncolored metals	32183	30338	-21703	16401	0.36757	13625
Uncolored metals	27961	37345	-16164	-0.20068	-0.16261	0.2998
Uncolored metals	28399	37751	-14737	0.5003	0.44973	0.17632
Uncolored metals	20062	40854	-1292	16122	13588	14988
Uncolored metals	18425	41763	-11434	0.10404	0.45615	0.35091
Uncolored metals	18549	42417	-0.99125	0.79214	10896	0.23104
Uncolored metals	1783	41737	-0.97157	-0.81488	0.56928	0.016858
Uncolored metals	16817	28719	-15872	0.7107	0.35913	20929
Uncolored metals	0.85858	31347	-13469	0.96579	0.6742	21085
Uncolored metals	15342	20597	-0.13652	-0.14422	24069	-0.57475
Uncolored metals	37413	4525	-10217	0.27642	0.80277	0.49376
Uncolored metals	29635	43675	-0.99151	-0.42606	0.26461	-0.45928
Uncolored metals	29447	42514	-10104	-0.33804	0.36477	-0.82266
Uncolored metals	28912	42699	-10017	-0.56256	0.1773	-0.69709
Uncolored metals	41821	3572	-17827	0.51369	0.0022804	0.36031
Uncolored metals	32291	40274	-12971	-0.39414	-0.04991	-0.50626
Uncolored metals	31982	39542	-12846	-0.32424	0.089738	-0.86271
Uncolored metals	18511	30669	-13199	-0.81014	-0.099008	-13136
Uncolored metals	31511	39566	-12864	-0.54055	-0.11543	-0.74009
Uncolored metals	27668	46669	-0.88749	0.66754	10139	0.48103
Uncolored metals	21056	43545	-0.92517	-0.045812	0.42416	-0.47809
Uncolored metals	20796	4261	-0.92583	0.035464	0.5425	-0.83826
Uncolored metals	20311	42631	-0.9245	-0.18663	0.34993	-0.71366
Uncolored metals	35427	43623	-11186	-0.91639	-0.32448	0.25415
Uncolored metals	2939	40516	-12011	-1048	-0.46351	-0.59905
Uncolored metals	15879	30901	-12494	-20497	-11083	-0.43607
Uncolored metals	23484	41255	-0.91866	-10947	-0.43145	-1185
Uncolored metals	39399	35239	-17912	-0.71921	-10202	0.13857
Uncolored metals	30569	37301	-14751	-10267	-0.88422	-0.65402
Uncolored metals	32504	35082	-16524	-0.94763	-0.92585	-0.67315
Uncolored metals	18573	27682	-15344	-20274	-14056	-0.47949
Uncolored metals	25751	38598	-11732	-10855	-0.67865	-12211
Ceramics	-0.33314	0.54736	-0.12373	0.57237	33971	1167
Ceramics	-0.19077	15969	-0.44682	0.74822	26086	12882
Ceramics	12725	30398	-0.55286	0.58604	21004	14789
Ceramics	-0.56528	11931	12921	2716	-0.090539	0.92343
Ceramics	0.078088	12387	-0.42292	29757	-12587	0.93479
Ceramics	0.24414	2066	13182	26691	-0.33753	11405
Ceramics	-0.41575	0.36651	-0.28507	-10115	22298	0.95902
Ceramics	0.35272	11671	-0.25939	-0.93331	20223	12897
Ceramics	11978	18069	-0.74218	-0.81672	11547	16478
Ceramics	-15666	0.093618	-0.7803	-0.54918	16706	0.83383
Ceramics	0.15685	20298	-0.72781	-0.60053	11207	16211
Ceramics	1817	-15253	-29626	0.67263	-18634	11171
Ceramics	-12376	0.75925	14624	13906	-0.93111	0.86315
Ceramics	-0.77932	0.78763	-0.11269	16775	-19754	11346
Ceramics	-0.16069	0.76285	0.24297	0.29109	34632	0.61124
Ceramics	10226	18749	0.3261	0.39189	33531	0.7066
Ceramics	12881	31237	-0.0659	0.53257	24343	0.56987
Ceramics	-18416	0.5667	19379	21234	-0.087075	0.17112
Ceramics	-10605	10131	11957	26621	-0.33849	0.17146
Ceramics	-10911	11856	16832	2527	-0.096954	0.23282
Ceramics	-0.35409	10951	-0.48656	33181	-11434	-0.06232
Ceramics	-0.1534	19548	1251	29867	-0.2409	0.14352
Ceramics	0.29538	1054	0.23308	-0.8903	26692	-0.082114
Ceramics	12896	19759	0.29667	-0.80201	24931	0.0086323
Ceramics	24939	30403	0.018672	-0.92359	16801	0.15968
Ceramics	-0.99355	0.84985	-0.24446	-0.53338	20681	-0.20077
Ceramics	21228	-17508	0.33003	0.39324	-0.090668	-0.44834
Ceramics	-0.002315	18666	-0.058582	-0.45719	20604	-0.086661
Ceramics	27909	-11818	-0.29844	0.61284	-0.42643	-0.4199
Ceramics	13089	31643	-0.048657	-0.49223	1644	0.10799
Ceramics	-16821	0.74917	16083	14064	-0.87993	-0.58421
Ceramics	-16966	0.78256	17194	14031	-0.80439	-0.57088
Ceramics	-10801	1057	0.86046	1988	-10819	-0.58236
Ceramics	-1.07	12458	13311	18106	-0.88806	-0.52253
Ceramics	-0.58343	10234	-0.81304	24791	-19932	-0.56578
Ceramics	-0.35512	18542	0.8818	21271	-11468	-0.3654
Rubber-like	-26825	-18078	-0.20649	-1298	22424	0.6473
Rubber-like	-24244	-14699	-0.35286	-0.78172	2305	14423
Rubber-like	-17761	-0.7513	-0.098057	-1521	18568	0.9924
Rubber-like	-17629	-0.73838	-0.14398	-14933	17508	13413
Rubber-like	-42715	-22577	-0.48423	-13808	13761	1288
Rubber-like	0.077568	-27045	23296	-0.16213	0.90584	13985
Rubber-like	-29353	-0.99912	-0.39864	-1245	14522	0.91096
Rubber-like	0.49589	-21759	2333	-0.91742	0.44168	0.93696
Rubber-like	-28663	-0.29143	27479	0.2394	-0.60528	10863
Rubber-like	-26617	-0.24383	20963	0.13766	-10705	10157
Rubber-like	-23829	0.0030066	23006	0.51053	-0.86291	13725
Rubber-like	-36919	-17823	-0.70501	-15742	1096	10207
Rubber-like	-3066	-12116	-0.84332	-11763	11574	13396
Rubber-like	-4467	-22701	-0.63167	-15485	10431	18717
Rubber-like	-0.14808	-30947	18287	-12268	-0.10764	10166
Rubber-like	-29616	-0.86848	-0.63534	-17348	0.75972	16067
Rubber-like	-32959	-0.57316	24881	-0.28385	-13302	16631
Rubber-like	-26221	-0.09003	21494	0.032311	-13763	13621
Rubber-like	-20476	-13105	-0.13452	-14799	2149	-0.073566
Rubber-like	-24018	-1611	-0.30392	-15319	18863	0.50704
Rubber-like	-0.19907	0.67538	-0.44632	-12122	14045	-0.81513
Rubber-like	-3165	-13421	-0.37668	-13288	16166	-0.15411
Rubber-like	-31404	-12445	-0.40243	-0.98056	17855	0.068818
Rubber-like	-37046	-1732	-0.45613	-1296	14759	0.4356
Rubber-like	0.38071	-25495	22347	-0.77459	0.64904	-0.15236
Rubber-like	-0.062544	-25812	27967	-11115	0.70902	0.52444
Rubber-like	-24186	-0.68602	-0.39305	-1269	15434	-0.53844
Rubber-like	-27496	-0.17666	22877	0.8713	-0.46103	-0.44588
Rubber-like	-2734	-0.076961	22905	0.76813	-0.62368	-0.20938
Rubber-like	-25426	-0.23284	20036	10879	-0.49617	-0.60674
Rubber-like	-26824	-0.11531	24378	0.85283	-0.41691	-0.43228
Rubber-like	-26763	-0.010696	24344	0.74683	-0.57356	-0.19529
Rubber-like	-24692	-0.065873	22991	10335	-0.35337	-0.57316
Rubber-like	-25431	0.089883	24935	0.20137	-0.89654	-0.29233
Rubber-like	-28135	-10446	-0.27142	-21464	12339	-10801
Rubber-like	-29224	0.059909	23951	0.18827	-11037	-0.55964
Gold metals	41076	-0.2409	0.77494	0.94364	0.53447	0.29844
Gold metals	55975	20268	0.097856	22242	-0.56344	13441
Gold metals	54006	25959	0.90159	0.38638	-12648	0.27891
Gold metals	54231	25635	0.90656	12043	-0.67126	0.13537
Gold metals	5345	1966-02-01	11014	0.34334	-10679	-0.052094
Gold metals	48812	21977	0.26338	24143	-0.39039	13491
Gold metals	47643	26815	10282	0.7244	-10225	0.27483
Gold metals	47696	26549	10517	14536	-0.47047	0.1369
Gold metals	47124	27273	12242	0.68851	-0.82741	-0.057087
Gold metals	4393	14392	0.36327	13772	-0.98991	20126
Gold metals	43834	22396	0.97555	10752	-0.82466	15976
Gold metals	44699	22636	0.89585	1958-01-01	-0.53596	15716
Gold metals	37037	16132	0.5629	1547	-0.80925	20221
Gold metals	3787	23386	11068	13911	-0.60891	15932
Gold metals	3864	23704	1044	18165	-0.35965	1572
Gold metals	3759	23696	12162	10871	-0.70437	13763
Gold metals	5034	-0.33713	-0.48803	13465	-0.070521	0.25498
Gold metals	42473	-0.22196	0.64705	0.58983	0.57557	-0.76316
Gold metals	64628	25231	0.47972	0.98106	-0.64374	0.38159
Gold metals	57274	28813	11508	0.17196	-0.86569	-0.50059
Gold metals	57262	28231	1218	0.23161	-0.70523	-0.8512
Gold metals	56666	28826	12765	-0.10211	-0.93238	-0.71646
Gold metals	34068	0.096342	0.80242	0.84428	0.41987	-0.43431
Gold metals	55987	2744	0.67183	13166	-0.43517	0.3765
Gold metals	49721	29428	12789	0.49538	-0.6954	-0.51008
Gold metals	49641	28991	13591	0.55365	-0.52519	-0.85904
Gold metals	49108	29391	14088	0.22206	-0.75767	-0.72532
Gold metals	40108	-0.31598	0.0068837	-0.22761	-0.32104	-10467
Gold metals	60602	24526	0.2325	-0.3172	-15761	0.16265
Gold metals	53735	27319	0.91135	-0.7258	-15006	-0.60721
Gold metals	55953	26472	0.92391	-0.69561	-14205	-0.60072
Gold metals	48993	28224	1174	-0.75218	-1391	-11887
Gold metals	31363	-0.083217	0.28921	0.21344	-0.21794	-1068
Gold metals	46539	2812	10365	-0.40721	-13633	-0.61977
Gold metals	48349	27806	10774	-0.374	-12603	-0.61036
Gold metals	42302	28495	12775	-0.31577	-1178	-12061
Velvety/silky	-0.52124	0.65896	-0.11964	-16891	12843	0.8175
Velvety/silky	12932	30841	-0.80517	-17532	-0.31291	-0.36371
Velvety/silky	-16355	0.43163	-0.31032	-12745	11639	0.75598
Velvety/silky	-0.31995	-19789	-1928	-0.40613	-0.88221	0.40617
Velvety/silky	16229	-0.74822	22815	-0.9107	0.14813	0.77038
Velvety/silky	0.32328	31599	-0.45671	-13836	0.10305	-0.34216
Velvety/silky	0.72305	21682	-15113	-11658	-0.80931	-0.49993
Velvety/silky	13968	-35325	-0.73783	-0.13629	-10897	15315
Velvety/silky	1339	-27102	13647	-13029	-0.53153	20488
Velvety/silky	-0.71893	0.68316	-0.32466	-1448	10772	20989
Velvety/silky	-0.812	0.67936	-0.18505	-24057	0.51554	20243
Velvety/silky	-0.22931	-12505	-19502	-18117	-11772	17237
Velvety/silky	21688	-11155	1521	-19506	-1123	1927
Velvety/silky	-18949	0.51559	-0.34756	-20324	0.38191	19665
Velvety/silky	-0.61229	-22095	-22765	-11922	-20194	15709
Velvety/silky	12545	-0.92934	17999	-15593	-0.88706	1924
Velvety/silky	0.29119	17709	-17193	-22983	-21641	0.92976
Velvety/silky	27342	14385	14213	-21222	-27074	10299
Velvety/silky	-0.10066	0.33886	-0.74571	-11314	12555	-0.6074
Velvety/silky	0.72514	-0.6347	-13575	-0.45696	0.69799	-0.87344
Velvety/silky	0.63132	-0.69728	-13783	-0.89513	0.33843	-0.74447
Velvety/silky	30582	-0.36662	22734	-0.94782	0.6697	-0.51468
Velvety/silky	-11643	0.50014	-0.61947	-0.33209	17018	-0.7596
Velvety/silky	-12675	0.34153	-0.73946	-0.75956	1269	-0.64327
Velvety/silky	-15449	-11133	-0.37061	-20263	14798	-15578
Velvety/silky	16668	-21144	22632	-17676	0.61386	-15177
Velvety/silky	0.27525	0.87991	-0.59792	-20692	0.57178	-0.09271
Velvety/silky	-0.44181	0.026425	-0.68871	-15311	1089	-22799
Velvety/silky	10447	-0.7752	-18169	-16118	-0.82571	-0.32422
Velvety/silky	0.068575	-0.31634	-0.82432	-15541	0.77222	-23125
Velvety/silky	25167	-0.42024	24156	-17323	0.57609	-21399
Velvety/silky	1032	27414	-11763	-15895	-0.5929	-34625
Velvety/silky	0.64373	-18437	24695	-12788	0.69622	-15502
Velvety/silky	-15706	0.059011	-0.64192	-13067	10464	-23048
Velvety/silky	-0.28325	-0.9016	-0.62991	-11588	0.20001	-23924
Velvety/silky	15862	-0.42887	24943	-12395	0.62264	-21804
Pearlescent	0.78477	33224	-0.75802	-24804	-0.99677	0.61325
Pearlescent	0.18897	24857	-13926	-17653	-12766	0.48874
Pearlescent	0.87658	19585	-17889	-0.44957	-0.82775	0.63001
Pearlescent	-10866	0.53765	-0.37047	-23067	0.39637	21157
Pearlescent	16178	35598	-12647	0.57477	0.52663	16473
Pearlescent	-0.13484	29612	-0.47953	-43658	-24095	22585
Pearlescent	17112	37007	-11695	0.88041	0.82704	16504
Pearlescent	15882	36256	-1.12	0.26719	0.45634	14348
Pearlescent	-0.0047611	27393	-0.76552	-47887	-29211	2237
Pearlescent	19706	31897	-16148	10168	0.3391	15702
Pearlescent	18266	31696	-15189	0.29907	-0.033184	13668
Pearlescent	0.8116	27125	-0.91628	-31046	-16949	10898
Pearlescent	-0.54978	1957-01-01	-0.55884	0.14469	18514	1146
Pearlescent	-0.76076	13715	-0.50188	0.14642	19645	0.91863
Pearlescent	0.92248	-12939	-22868	10638	-0.63462	0.74635
Pearlescent	0.7139	-13844	-21186	10248	-0.43572	0.53637
Pearlescent	0.90817	36474	-11581	0.85352	0.7035	16416
Pearlescent	-0.85085	27907	-0.49395	-36686	-20912	22212
Pearlescent	14811	23197	-22428	12471	-0.49448	14399
Pearlescent	-0.55394	18098	-15694	-37662	-3195	20746
Pearlescent	15724	24543	-21575	15547	-0.19891	14419
Pearlescent	14235	24508	-20552	0.90695	-0.49181	12395
Pearlescent	-38578	26447	-10264	19805	0.50508	-0.66354
Pearlescent	-39932	24587	-0.99907	19627	0.60616	-10133
Pearlescent	0.18137	-0.32736	-11627	-21747	-0.13413	-15073
Pearlescent	0.64926	32445	-0.93219	-25954	-14014	-16114
Pearlescent	-0.72565	0.93667	-0.18617	-0.79506	20003	-11514
Pearlescent	0.49249	22663	-0.17649	-0.50509	17102	-0.85531
Pearlescent	16642	-0.93725	-27083	0.45764	-0.96796	-13178
Pearlescent	-0.081001	31256	-0.90425	-19607	-10874	-16412
Pearlescent	15477	4125	-0.84545	-0.75022	-0.26387	-11992
Pearlescent	25259	31092	-19231	-0.52636	-12426	-0.75708
Pearlescent	0.28496	26335	-13743	-2224	-1694	-16949
Pearlescent	-40106	26983	-0.9532	11402	-0.10133	-12444
Pearlescent	-0.72255	15881	1324	16547	-0.93218	-1244
Pearlescent	-10385	13445	15857	15379	-0.71694	-16814
Unglazed porc.	-56177	0.38573	-0.98269	0.69451	0.14948	-0.42712
Unglazed porc.	-58977	0.27408	-10013	0.36679	-0.23615	0.17495
Unglazed porc.	-56341	0.3633	-0.96754	0.75226	0.22604	-0.54584
Unglazed porc.	-58247	0.46735	-11608	0.60588	-0.39725	0.97592
Unglazed porc.	-5905	0.093547	-0.90539	0.46922	0.13066	-0.64306
Unglazed porc.	-60263	0.29993	-10859	0.36038	-0.48146	0.87584
Unglazed porc.	-56461	0.54791	-0.99991	-0.16089	-0.70229	0.54358
Unglazed porc.	-55851	0.71541	-11455	0.18868	-0.74585	12246
Unglazed porc.	-52228	10514	-0.96264	-10256	-14291	0.67671
Unglazed porc.	-51743	2022-01-01	-10509	-0.028848	-0.91887	12297
Unglazed porc.	-57106	0.41016	-11804	-0.077934	-0.67199	-0.19918
Unglazed porc.	-62421	0.11552	-11736	-0.16887	-0.87844	0.64307
Unglazed porc.	-58897	0.4641	-13039	0.25365	-0.783	0.96525
Unglazed porc.	-64133	0.13253	-11726	-0.16888	-10408	14776
Unglazed porc.	-59188	0.5281	-12347	-0.30724	-11939	12265
Unglazed porc.	-56823	0.78692	-13109	0.33184	-0.86821	1432
Unglazed porc.	-6.22	0.39564	-11209	-0.3775	-12287	17233
Unglazed porc.	-54981	11474	-11441	-0.73287	-16377	17103
Unglazed porc.	-54281	11737	-10452	-10111	-17066	16146
Unglazed porc.	-59406	0.72652	-0.92959	0.60932	-0.2181	-0.3339
Unglazed porc.	-58472	0.6527	-0.89456	0.70262	0.016555	-0.68204
Unglazed porc.	-61317	0.58887	-0.98809	0.56502	-0.3642	0.018792
Unglazed porc.	-5583	0.92585	-0.95051	0.39724	-0.31568	-0.81141
Unglazed porc.	-58144	0.72988	-1009	0.098063	-0.63591	-0.4501
Unglazed porc.	-50366	14462	-0.98106	0.29819	-0.47906	-11885
Unglazed porc.	-51406	13246	-1074	0.26654	-0.61443	-0.95945
Unglazed porc.	-34195	-14409	-0.39813	-21628	0.93002	-0.26098
Unglazed porc.	-5406	12263	-0.87189	-0.048112	-0.57603	-13992
Unglazed porc.	-58524	0.83155	-0.82172	-0.201	-0.5965	-15014
Unglazed porc.	-55149	14143	-0.97919	-0.20582	-1.11	-0.10673
Unglazed porc.	-58569	0.7709	-0.78296	-0.10399	-0.42429	-17346
Unglazed porc.	-60885	0.86169	-0.91391	0.01274	-0.76364	-0.69363
Unglazed porc.	-56049	0.94519	-0.81346	-11961	-12578	-18331
Unglazed porc.	-52196	15824	-10142	-0.51736	-13217	-0.46458
Unglazed porc.	-5818	0.88102	-0.87547	0.020245	-0.50064	-20034
Unglazed porc.	-51932	14415	-0.87744	-14203	-16572	-17365
Solid choc.	12582	-42583	-13616	11737	0.17929	-0.44421
Solid choc.	-0.029113	-36884	0.6515	-0.74007	0.60082	0.49517
Solid choc.	0.40171	-37738	0.12963	0.054337	0.35271	12162
Solid choc.	10276	-43479	-10789	11028	0.41948	-0.64091
Solid choc.	-0.031358	-36576	0.75686	-0.99873	0.26511	12222
Solid choc.	12046	-34321	16591	-0.047196	0.70008	13388
Solid choc.	15108	-29935	-23373	14285	0.14254	-0.17194
Solid choc.	-0.36477	-31039	-13933	-0.79694	-0.22188	0.6703
Solid choc.	14357	-3185	-24091	18504	0.37164	-0.31477
Solid choc.	0.073496	-35703	-2039	0.45627	-0.34504	12336
Solid choc.	12708	-30993	-2237	13529	0.25382	-0.26886
Solid choc.	13488	-41183	-15489	-0.23292	-0.9798	-0.18711
Solid choc.	0.086773	-37328	-0.0013589	-11397	-0.27963	0.90008
Solid choc.	14953	-39756	-15422	0.04758	-0.75554	-0.31525
Solid choc.	0.65864	-38684	-0.73871	-0.43881	-0.62712	11236
Solid choc.	0.94871	-42749	-13091	0.07641	-0.5351	-0.16002
Solid choc.	-0.16948	-40847	-0.08865	-10533	-0.56401	17128
Solid choc.	0.76716	-3611	17616	-12001	-0.10537	18667
Solid choc.	11705	-29537	-22829	0.27491	-0.63192	0.233
Solid choc.	-0.374	-27212	-11643	-1337	-0.59901	14244
Solid choc.	12401	-28862	-23549	0.59071	-0.45922	0.21432
Solid choc.	0.18588	-31883	-19823	-0.28463	-0.83377	15015
Solid choc.	0.83725	-3116	-22067	0.52222	-0.34159	0.24246
Solid choc.	15272	-42026	-20032	11933	-0.26207	-0.76706
Solid choc.	0.32438	-3528	-0.085741	-0.81485	0.19288	-0.30719
Solid choc.	14835	-41473	-17526	10737	-0.056277	-10868
Solid choc.	0.59822	-36053	-0.13485	-0.32758	0.24143	-0.10932
Solid choc.	12771	-42745	-1764	10292	-0.16295	-0.72783
Solid choc.	0.22781	-36892	0.30286	-0.91135	0.091476	0.32213
Solid choc.	18032	-28746	-26324	12056	-0.16066	-0.68245
Solid choc.	0.10783	-23643	-0.99926	-0.75892	0.43381	-0.71312
Solid choc.	16729	-41251	-24882	-0.21843	-13532	-14902
Solid choc.	0.41018	-39517	-0.91136	-18611	-0.95741	-13288
Solid choc.	18107	-41317	-2.43	-0.1477	-12708	-17289
Solid choc.	11676	-37298	-15437	-10937	-14791	-0.032944
Solid choc.	-0.096322	-34547	0.080855	-14215	0.0031892	-0.37941
Glazed porc.	-51063	10771	-1208	21483	0.69297	0.67959
Glazed porc.	-40695	20586	-12822	24455	0.71196	0.88253
Glazed porc.	-50162	10442	-10236	12815	0.39861	-0.10415
Glazed porc.	-50878	0.97376	-10078	13673	0.50004	-0.22273
Glazed porc.	-52712	0.7945	-0.96669	11427	0.4008	-0.2065
Glazed porc.	-32244	28689	-14919	24787	0.41226	10746
Glazed porc.	-37721	2389	-10474	21341	0.75611	0.076509
Glazed porc.	-39234	22903	-10274	2508	10447	0.069782
Glazed porc.	-40013	21619	-10006	20846	0.81065	-0.030275
Glazed porc.	-0.78242	10156	-0.63088	-0.6363	15443	11943
Glazed porc.	-52079	0.97197	-13439	0.84894	-0.32501	0.45873
Glazed porc.	-46556	15486	-14059	10149	-0.38094	0.79301
Glazed porc.	-52482	0.9603	-12488	0.42748	-0.51929	0.24341
Glazed porc.	-5078	11142	-12579	0.52903	-0.46496	0.23687
Glazed porc.	-57046	0.59683	-11575	0.44497	-0.40267	0.26115
Glazed porc.	-39747	23054	-15044	12242	-0.49571	12352
Glazed porc.	-43989	20058	-12775	13852	-0.1175	0.78494
Glazed porc.	-43669	20511	-12472	17651	0.19712	0.65794
Glazed porc.	-52923	13119	-11991	-0.16871	-1277	16856
Glazed porc.	-46067	18158	-12043	15836	0.14711	0.55381
Glazed porc.	-53308	12967	-10059	16446	0.36995	0.09854
Glazed porc.	-45064	2023-01-02	-10413	21577	0.59648	0.1826
Glazed porc.	-49198	15544	-0.98268	14597	0.3551	-0.61477
Glazed porc.	-50132	13922	-0.95013	11785	0.27127	-0.95659
Glazed porc.	-5178	12894	-0.95058	13272	0.34059	-0.72057
Glazed porc.	-35207	30903	-1.07	25758	0.71849	0.14295
Glazed porc.	-5048	14416	-10183	0.50072	-0.38393	-10796
Glazed porc.	-40794	24038	-10063	17823	0.43229	-0.7694
Glazed porc.	-51625	16355	-0.96017	0.93761	-0.15645	-0.61312
Glazed porc.	-44708	23249	-0.99189	14842	0.099	-0.52833
Glazed porc.	-49093	1717	-0.89399	0.31271	-0.41089	-14241
Glazed porc.	-4845	17391	-0.91779	0.33406	-0.39069	-15472
Glazed porc.	-52728	13408	-0.82329	0.36574	-0.20514	-17667
Glazed porc.	-36922	31397	-10185	16427	0.0010103	-0.31923
Glazed porc.	-40513	26439	-0.98855	11644	-0.10368	-12484
Glazed porc.	-43132	23751	-0.87999	11667	0.089856	-17076
Plastic	-12948	-0.54839	-0.05427	-0.14936	32517	0.022264
Plastic	-15802	-0.83191	-0.015342	-0.156	33485	-0.20605
Plastic	-0.14942	0.67724	-0.0051444	0.12527	31888	0.34523
Plastic	-0.25191	0.63315	0.067777	0.50137	35517	0.2264
Plastic	-24933	-0.85165	-0.44423	0.047777	26209	-0.07787
Plastic	-13335	0.43458	-0.33202	0.58711	28674	0.25212
Plastic	0.98056	-28535	-15921	17238	0.08168	-0.16926
Plastic	0.88869	-2977	-15708	20387	0.32439	-0.29586
Plastic	19343	-14695	14334	11746	12809	0.15118
Plastic	18286	-15451	14791	1475	15607	0.030503
Plastic	0.23319	20927	-0.34847	0.59239	24734	0.44035
Plastic	0.022158	19178	-0.28013	0.55933	25482	0.3346
Plastic	-17553	0.2581	22147	17591	0.24263	-0.10732
Plastic	-0.98477	0.37469	-0.28316	32555	-0.53451	-0.10054
Plastic	-0.45606	15091	18245	25107	0.18592	0.14557
Plastic	-19029	0.45748	24135	0.016325	-10959	0.54979
Plastic	-0.76303	0.19768	-0.19932	-0.68775	24091	0.70747
Plastic	-18148	0.15611	12694	10411	-10692	0.2716
Plastic	-11126	10839	14225	18165	-0.76471	0.83226
Plastic	-10991	10913	14224	20842	-0.5493	0.70534
Plastic	-0.8413	-0.19875	0.081928	-0.33507	31835	-0.56953
Plastic	-10859	-0.36038	0.06926	-0.35957	30924	-0.21076
Plastic	0.30718	0.9595	0.12324	-0.13345	29963	-0.1298
Plastic	16683	22593	-0.11973	-0.27405	2244	-0.21423
Plastic	0.31241	0.0054075	-0.96186	-10927	0.76184	-0.91099
Plastic	-20137	-0.26416	-0.31832	-0.087174	25085	-0.3172
Plastic	13693	-21069	14611	0.58214	0.99008	-0.41931
Plastic	13451	-21035	16467	0.44338	11157	-0.74801
Plastic	-12743	0.47788	-0.23439	0.19574	26217	-0.33617
Plastic	11981	-27752	-19341	14486	-0.36825	-0.69118
Plastic	2023-08-02	-14163	1132	0.91886	10161	-0.7167
Plastic	0.35479	20437	-0.23948	0.30833	23753	-0.62867
Plastic	-1592	0.09027	-0.26377	-13293	17148	-10017
Plastic	-16103	0.37993	0.83507	10881	-14053	-16142
Plastic	-1915	0.42663	18597	0.80625	-0.8495	-17209
Plastic	-1132	0.61246	-0.66463	19425	-19099	-14653
Melted choc.	24336	-3559	-15587	20046	-0.0022641	0.65462
Melted choc.	12158	-43573	-13565	13861	0.33194	-0.57058
Melted choc.	29723	-26046	0.42867	16966	0.90917	0.8716
Melted choc.	21559	-29792	1536	0.80467	14741	-0.25957
Melted choc.	28674	-25865	-26992	1976	-0.47364	0.78476
Melted choc.	38702	-18359	-0.34178	17499	0.26257	0.99818
Melted choc.	17226	-2251	0.046854	18527	0.66825	0.80814
Melted choc.	19223	-16111	13324	16601	13607	0.95766
Melted choc.	23469	-19868	-17304	20593	-0.37088	0.83209
Melted choc.	30134	-0.69189	-28825	18827	-10249	0.9554
Melted choc.	15549	-11891	-24635	21024	0.10361	-0.023047
Melted choc.	21808	-39912	-21449	0.55787	-1332	0.39678
Melted choc.	26035	-36889	-12081	0.46189	-10519	0.48094
Melted choc.	21505	-31161	-29783	0.50573	-15506	0.6926
Melted choc.	12972	-0.52965	-20387	0.76241	0.34614	0.75739
Melted choc.	15017	-26299	-0.43411	0.4208	-0.6202	0.55799
Melted choc.	16754	-23488	0.19829	0.33304	-0.33771	0.62548
Melted choc.	16711	-25061	-18955	0.6173	-14092	0.74689
Melted choc.	0.82312	-2627	-14283	0.81207	-0.5075	0.23412
Melted choc.	-0.62968	-29103	-0.30971	-0.89987	-0.9622	18785
Melted choc.	21132	-21333	-0.77286	0.50934	-10358	0.85063
Melted choc.	15495	-21022	0.17025	0.52841	-0.12525	0.3801
Melted choc.	0.92327	-13104	-23187	14009	-0.39015	0.61395
Melted choc.	22296	-42407	-26916	20344	-0.67434	-0.075949
Melted choc.	29517	-27867	-0.015226	1954-01-01	0.60263	0.22741
Melted choc.	27071	-32076	-35332	20656	-0.87906	-0.031713
Melted choc.	15651	-25885	-0.52905	16905	0.19258	0.14225
Melted choc.	18722	-17587	0.97161	13147	0.9077	0.32182
Melted choc.	20211	-26635	-26084	22229	-0.79614	0.004421
Melted choc.	28178	-12804	-34976	20179	-12172	-0.076411
Melted choc.	24061	-39601	-3018	0.88679	-14328	-0.78599
Melted choc.	31682	-27949	-0.68281	0.36318	-0.51135	-0.53009
Melted choc.	26744	-26579	-33989	0.71156	-13374	-0.66999
Melted choc.	37852	-19108	-1053	0.46712	-0.66811	-0.46186
Melted choc.	17782	-24972	-10249	0.64588	-0.75347	-0.60365
Melted choc.	20383	-24721	-28308	10458	-15618	-0.69716
Brown metals	29852	-20422	0.81487	10346	0.95779	0.10641
Brown metals	1989-02-01	-21066	0.863	14169	1298	-0.016386
Brown metals	28436	-1978	12248	10003	12749	0.040549
Brown metals	20834	-0.041821	-18915	0.87411	0.67023	0.17424
Brown metals	18537	-0.067246	-17233	0.69637	0.78293	0.090425
Brown metals	23523	-0.94293	17544	-14921	-0.44888	0.98655
Brown metals	39782	-0.21102	11077	0.8355	0.73957	0.2251
Brown metals	23368	-30962	-0.85046	0.22949	-0.79865	0.29907
Brown metals	29903	-1351	-0.56121	0.70943	-0.61946	0.87618
Brown metals	30152	-12435	-0.481	10902	-0.23552	0.75799
Brown metals	29312	-11564	0.074602	0.67171	-0.13887	0.71602
Brown metals	22241	-0.89758	0.0052778	0.99328	-0.27148	0.90767
Brown metals	22379	-0.83776	0.056449	13009	0.028148	0.78732
Brown metals	24928	-28995	0.71953	0.74579	0.83915	-0.48162
Brown metals	32237	-19988	0.28663	0.81887	0.55527	-0.42626
Brown metals	19107	-23498	14802	-0.91396	0.38151	-0.57051
Brown metals	3147	-19611	0.53476	0.73809	0.79871	-0.74614
Brown metals	30283	-2085	0.54584	0.72944	0.70927	-0.50934
Brown metals	24787	0.17338	-17224	0.34636	0.50136	-0.51215
Brown metals	23253	0.046274	-1698	0.4449	0.72334	-0.86226
Brown metals	22468	-0.071015	-17568	0.21939	0.42665	-0.62813
Brown metals	41936	-0.30908	0.66471	0.35647	0.30717	-0.52168
Brown metals	18716	-0.98945	-25738	11641	-0.54014	-0.73023
Brown metals	16323	-11728	-25085	10112	-0.54341	-0.83189
Brown metals	22657	-32246	0.4103	-0.68617	-0.10521	-1.54
Brown metals	31452	-20947	-0.26962	-0.18344	-0.26454	-12871
Brown metals	31868	-20104	-0.16675	-0.1921	-0.12268	-13891
Brown metals	23644	-22871	0.27464	-12912	-0.76558	-0.22418
Brown metals	2787	-22631	0.15997	-0.33944	-0.0097411	-1587
Brown metals	23243	0.26424	-16717	-0.46927	0.079924	-10788
Brown metals	23935	-0.071901	-19338	-0.26002	-0.047829	-11228
Brown metals	1976-01-01	0.2799	-13406	-0.67454	0.42834	-14932
Brown metals	24005	-10446	10305	-18423	-0.71713	-14733
Brown metals	11964	-23979	11773	-0.56224	0.19535	-14904
Brown metals	0.57092	-15022	-19922	-1024	-15779	-0.45922
Brown metals	11317	-0.95903	-23575	0.24476	-0.60302	-17284
Waxy	-23532	-0.3976	21395	12108	-0.04143	-0.32222
Waxy	-26105	-0.62526	22869	10351	0.020603	-0.53198
Waxy	-29154	-0.3493	25897	0.25444	-0.66607	1071
Waxy	-23023	-0.23682	24858	0.9727	0.012298	-0.27647
Waxy	-25797	-0.49651	26096	0.7791	0.045687	-0.48823
Waxy	-18541	-0.13388	13338	21323	-0.05159	-0.21634
Waxy	-24856	-0.14583	19008	0.54608	-10293	13328
Waxy	-2.47	-0.20668	24378	-0.0058792	-0.9546	0.69463
Waxy	-19191	0.12272	23125	15443	0.18643	-0.085216
Waxy	-23599	-0.13978	0.90955	-0.16475	-19771	0.64964
Waxy	-22054	-0.071175	0.75339	0.78339	-16417	11876
Waxy	-22081	0.015711	10502	0.32567	-15209	0.40898
Waxy	-19888	0.29158	2233	-0.53309	-16654	0.78315
Waxy	-19392	0.41435	20973	0.32768	-12729	13359
Waxy	-21454	-0.099217	19798	0.217	-0.99754	-0.20753
Waxy	-2753	-0.51858	21788	0.1733	-0.8648	-0.054452
Waxy	-27241	-0.46433	23673	-0.17304	-0.99827	-0.023782
Waxy	-22537	-0.12332	14887	1068	-0.85547	0.30397
Waxy	-2927	-0.31972	18236	-0.29	-1818	18214
Waxy	-22118	0.056869	20375	0.85724	-0.68562	0.369
Waxy	-14065	0.47813	0.027514	20902	-13322	0.68083
Waxy	-22357	0.40229	1919	-0.33457	-20387	18027
Waxy	-20662	0.45521	17401	0.21033	-17743	17649
Waxy	-24463	-0.024014	19034	0.61563	-0.79788	-0.83996
Waxy	-20966	0.45044	11138	0.71136	-11601	-11743
Waxy	-19789	0.38915	10492	11008	-1046	-10829
Waxy	-20452	0.39718	11789	0.6359	-12824	-0.9318
Waxy	-23082	0.36344	16781	0.016084	-18737	-0.051226
Waxy	-25126	-0.18776	18287	0.0639	-12908	-1687
Waxy	-20334	0.31056	18825	0.11104	-13777	-13372
Waxy	-2466	-0.058004	21185	0.029168	-1143	-16549
Waxy	-17093	0.29944	0.77023	10891	-14634	-15012
Waxy	-20748	0.43358	13004	0.057644	-20169	-0.4546
Waxy	-20658	0.07809	11184	0.90557	-12099	-18023
Waxy	-27574	0.05649	20771	0.17521	-0.94621	-18965
Waxy	-14609	0.534	-0.19718	17639	-15268	-18707
