# Supplementary material for: Material category of visual objects computed from specular image structure
Source: Nat Hum Behav. 2023 Jun 29;7(7):1152–69. doi: 10.1038/s41562-023-01601-0 (PMC10365995; doi:10.1038/s41562-023-01601-0)
Supplement: Source Data Fig. 7 — Statistical source data. [file 41562_2023_1601_MOESM19_ESM.xlsx]

## Sheet: Panel C
Category/Factor	1	2	3	4	5	6	7	8	9	10	11	12
Silver metals (2)	0.29	2.23	-0.64	-0.15	-0.25	0.33	-0.32	-0.02	0.32	-0.28	-0.83	-0.28
Glazed ceramic (2)	0.51	2.57	0.43	0.2	-0.03	-0.24	-0.14	0.13	-0.09	-0.74	-0.37	-0.15
Latex/rubber/playdoh (3)	-0.78	-0.31	1.21	-0.48	0.94	0.28	0.78	-0.41	-0.36	-0.11	-0.09	-0.29
Gold metals (4)	-0.47	-0.63	-0.1	2.83	-0.86	-0.34	-0.48	-0.31	-0.29	-0.73	-0.32	-0.9
Velvet/silk/fabric (10)	-0.8	-0.43	0.18	-0.39	-0.17	-0.25	-0.33	-0.51	-0.52	1.25	-0.23	-0.43
Pearlescent materials (6)	0.67	-0.47	-0.61	-0.09	0.21	3.05	-0.2	-0.12	-0.33	-0.07	-0.07	-0.53
Porcelain/stone/chalk (7)	-1.1	-0.71	-1.35	-1.38	1.76	-0.37	2.74	-0.64	-1.03	-0.55	-0.39	-0.48
Chocolate (solid) (8)	-0.28	-0.53	-0.27	-0.31	-0.04	-0.21	-0.2	3.37	-0.2	-0.01	-0.68	0.35
Glazed porcelain (9)	0.17	0.41	0.38	-0.08	-0.14	-0.47	-0.73	-0.07	3.64	-0.78	-0.24	-0.12
Plastic (10)	0.09	0.29	0.55	-0.22	-0.26	-0.27	0.29	-0.36	-0.3	1.43	-0.22	-0.12
Chocolate (liquid) (11)	0.53	0.29	1.06	0.36	-0.05	-0.11	-0.15	-0.34	0.17	-0.53	3.5	0.32
Brass/bronze/copper (12)	-0.01	-0.46	0.23	1.04	-0.59	-0.24	-0.26	-0.33	-0.1	-0.09	-0.22	2.48
Wax/soap (13/-4)	-0.86	-0.55	-0.39	-1.33	-0.68	-0.58	-0.65	-0.1	-0.8	1.13	-0.5	-0.52

## Sheet: Panel D
Category/Factor	1	2	3	4	5	6	7	8	9	10	11	12
Silver metals (1)	3.92	-0.85	-0.89	0.03	-0.66	-0.92	-0.39	-0.1	-0.01	-0.12	-0.01	-0.45
Glazed ceramic (2)	0.72	1.99	0.96	0.49	0.07	-0.15	-0.07	0.12	0.26	-0.27	-0.06	-0.13
Latex/rubber/playdoh (3)	-0.24	-0.06	1.65	0.01	0.27	0.25	0.74	-0.28	-0.08	0.49	0.02	-0.21
Gold metals (4)	-0.33	-0.53	-0.3	2.73	-0.86	-0.51	-0.44	-0.3	-0.35	-0.7	-0.37	-0.48
Velvet/silk/fabric (5)	-1.53	-0.69	-1.61	-0.08	1.79	-0.05	-0.41	-0.78	-0.71	1.41	-0.44	-0.66
Pearlescent materials (6)	1.55	-0.76	-0.05	0.23	-0.63	2.98	-0.04	0	-0.23	-0.39	0.11	-0.46
Porcelain/stone/chalk (7)	-1.02	-0.92	-1.45	-1.5	1.39	-0.45	2.8	-0.78	-1.05	-0.56	-0.38	-0.49
Chocolate (solid) (8)	-0.02	-0.22	0.38	0.03	-0.28	-0.15	-0.08	3.48	0.03	-0.1	-0.51	0.99
Glazed porcelain (9)	0.08	0.69	0	-0.27	-0.22	-0.55	-0.76	-0.14	3.28	-0.83	-0.4	-0.15
Plastic (10)	-0.48	0.55	-0.18	-0.54	-0.37	-0.06	-0.13	-0.51	-0.35	1.98	-0.35	-0.29
Chocolate (liquid) (11)	0.37	0.34	0.77	0.28	-0.09	-0.12	-0.13	-0.28	0.07	-0.65	3.88	-0.07
Brass/bronze/copper (12)	0.1	-0.55	0.04	0.28	0.29	-0.23	-0.32	-0.38	-0.06	-0.32	-0.2	3.57
Wax/soap (13/-4)	-1.09	-0.68	0.02	-1.68	-0.56	-0.61	-1.15	-0.35	-0.89	0.12	-0.63	-0.51
